# Supplementary material for: Systematic identification of transcriptional regulatory modules from protein–protein interaction networks
Source: Nucleic Acids Res. 2013 Oct 16;42(1):e6. doi: 10.1093/nar/gkt913 (PMC3874207; doi:10.1093/nar/gkt913)
Supplement: Supplementary Data [file supp_gkt913_nar-01249-met-n-2013-File007.xls]

## Sheet: rTRM PWM library
Supplementary Table 1. List of the 1298 PWMs and their annotations as compiled from the JASPAR, UniPROBE and HT-SELEX data sets.
The annotations include the PWM id, gene symbol and TF family classification (from the original annotations), DNA-binding domain or full protein (whenever available), TF binding mode, source database and year of publication.
PWM id	Symbol	TF family	DNA-binding domain/Full protein	Binding mode	Source	Year of publication
MA0009.1	T	T		Monomer	JASPAR	2010
MA0059.1	MYC::MAX	Helix-Loop-Helix		Dimer	JASPAR	2010
MA0146.1	Zfx	BetaBetaAlpha-zinc finger		Monomer	JASPAR	2010
MA0132.1	Pdx1	Homeo		Monomer	JASPAR	2010
MA0162.1	Egr1	BetaBetaAlpha-zinc finger		Monomer	JASPAR	2010
MA0093.1	USF1	Helix-Loop-Helix		Monomer	JASPAR	2010
MA0135.1	Lhx3	Homeo		Monomer	JASPAR	2010
MA0027.1	En1	Homeo		Monomer	JASPAR	2010
MA0119.1	TLX1::NFIC	Homeo::Nuclear Factor I-CCAAT-binding		Dimer	JASPAR	2010
MA0051.1	IRF2	IRF		Monomer	JASPAR	2010
MA0035.2	Gata1	GATA		Monomer	JASPAR	2010
MA0152.1	NFATC2	Rel		Monomer	JASPAR	2010
MA0130.1	ZNF354C	BetaBetaAlpha-zinc finger		Monomer	JASPAR	2010
MA0081.1	SPIB	Ets		Monomer	JASPAR	2010
MA0107.1	RELA	Rel		Monomer	JASPAR	2010
MA0159.1	RXR::RAR_DR5	Hormone-nuclear Receptor		Dimer	JASPAR	2010
MA0066.1	PPARG	Hormone-nuclear Receptor		Monomer	JASPAR	2010
MA0111.1	Spz1	Other		Monomer	JASPAR	2010
MA0098.1	ETS1	Ets		Monomer	JASPAR	2010
MA0083.1	SRF	MADS		Monomer	JASPAR	2010
MA0077.1	SOX9	High Mobility Group		Monomer	JASPAR	2010
MA0028.1	ELK1	Ets		Monomer	JASPAR	2010
MA0154.1	EBF1	Helix-Loop-Helix		Monomer	JASPAR	2010
MA0092.1	Hand1::Tcfe2a	Helix-Loop-Helix		Dimer	JASPAR	2010
MA0069.1	Pax6	Homeo		Monomer	JASPAR	2010
MA0139.1	CTCF	BetaBetaAlpha-zinc finger		Monomer	JASPAR	2010
MA0076.1	ELK4	Ets		Monomer	JASPAR	2010
MA0091.1	TAL1::TCF3	Helix-Loop-Helix		Dimer	JASPAR	2010
MA0258.1	ESR2	Hormone-nuclear Receptor		Monomer	JASPAR	2010
MA0442.1	SOX10	High Mobility Group		Monomer	JASPAR	2010
MA0163.1	PLAG1	BetaBetaAlpha-zinc finger		Monomer	JASPAR	2010
MA0019.1	Ddit3::Cebpa	Leucine Zipper		Dimer	JASPAR	2010
MA0036.1	GATA2	GATA		Monomer	JASPAR	2010
MA0151.1	ARID3A	Arid		Monomer	JASPAR	2010
MA0125.1	Nobox	Homeo		Monomer	JASPAR	2010
MA0038.1	Gfi	BetaBetaAlpha-zinc finger		Monomer	JASPAR	2010
MA0102.2	CEBPA	Leucine Zipper		Monomer	JASPAR	2010
MA0052.1	MEF2A	MADS		Monomer	JASPAR	2010
MA0084.1	SRY	High Mobility Group		Monomer	JASPAR	2010
MA0160.1	NR4A2	Hormone-nuclear Receptor		Monomer	JASPAR	2010
MA0095.1	YY1	BetaBetaAlpha-zinc finger		Monomer	JASPAR	2010
MA0144.1	Stat3	Stat		Monomer	JASPAR	2010
MA0063.1	Nkx2-5	Homeo		Monomer	JASPAR	2010
MA0161.1	NFIC	NFI CCAAT-binding		Monomer	JASPAR	2010
MA0047.2	Foxa2	Forkhead		Monomer	JASPAR	2010
MA0080.2	SPI1	Ets		Monomer	JASPAR	2010
MA0072.1	RORA_2	Hormone-nuclear Receptor		Monomer	JASPAR	2010
MA0055.1	Myf	Helix-Loop-Helix		Monomer	JASPAR	2010
MA0109.1	Hltf	GATA		Monomer	JASPAR	2010
MA0030.1	FOXF2	Forkhead		Monomer	JASPAR	2010
MA0007.1	Ar	Hormone-nuclear Receptor		Monomer	JASPAR	2010
MA0090.1	TEAD1	Homeo		Monomer	JASPAR	2010
MA0070.1	PBX1	Homeo		Monomer	JASPAR	2010
MA0060.1	NFYA	NFY CCAAT-binding		Monomer	JASPAR	2010
MA0099.2	AP1	Leucine Zipper		Monomer	JASPAR	2010
MA0141.1	Esrrb	Hormone-nuclear Receptor		Monomer	JASPAR	2010
MA0040.1	Foxq1	Forkhead		Monomer	JASPAR	2010
MA0157.1	FOXO3	Forkhead		Monomer	JASPAR	2010
MA0149.1	EWSR1-FLI1	Ets		Monomer	JASPAR	2010
MA0061.1	NF-kappaB	Rel		Monomer	JASPAR	2010
MA0037.1	GATA3	GATA		Monomer	JASPAR	2010
MA0062.2	GABPA	Ets		Monomer	JASPAR	2010
MA0087.1	Sox5	High Mobility Group		Monomer	JASPAR	2010
MA0071.1	RORA_1	Hormone-nuclear Receptor		Monomer	JASPAR	2010
MA0116.1	Zfp423	BetaBetaAlpha-zinc finger		Monomer	JASPAR	2010
MA0014.1	Pax5	Homeo		Monomer	JASPAR	2010
MA0075.1	Prrx2	Homeo		Monomer	JASPAR	2010
MA0155.1	INSM1	BetaBetaAlpha-zinc finger		Monomer	JASPAR	2010
MA0117.1	Mafb	Leucine Zipper		Monomer	JASPAR	2010
MA0079.2	SP1	BetaBetaAlpha-zinc finger		Monomer	JASPAR	2010
MA0156.1	FEV	Ets		Monomer	JASPAR	2010
MA0004.1	Arnt	Helix-Loop-Helix		Monomer	JASPAR	2010
MA0024.1	E2F1	E2F		Monomer	JASPAR	2010
MA0137.2	STAT1	Stat		Monomer	JASPAR	2010
MA0106.1	TP53	Loop-Sheet-Helix		Monomer	JASPAR	2010
MA0153.1	HNF1B	Homeo		Monomer	JASPAR	2010
MA0029.1	Evi1	BetaBetaAlpha-zinc finger		Monomer	JASPAR	2010
MA0140.1	Tal1::Gata1	Helix-Loop-Helix		Dimer	JASPAR	2010
MA0122.1	Nkx3-2	Homeo		Monomer	JASPAR	2010
MA0065.2	PPARG::RXRA	Hormone-nuclear Receptor		Dimer	JASPAR	2010
MA0150.1	NFE2L2	Leucine Zipper		Monomer	JASPAR	2010
MA0105.1	NFKB1	Rel		Monomer	JASPAR	2010
MA0041.1	Foxd3	Forkhead		Monomer	JASPAR	2010
MA0025.1	NFIL3	Leucine Zipper		Monomer	JASPAR	2010
MA0158.1	HOXA5	Homeo		Monomer	JASPAR	2010
MA0142.1	Pou5f1	Homeo		Monomer	JASPAR	2010
MA0058.1	MAX	Helix-Loop-Helix		Monomer	JASPAR	2010
MA0088.1	znf143	BetaBetaAlpha-zinc finger		Monomer	JASPAR	2010
MA0259.1	HIF1A::ARNT	Helix-Loop-Helix		Dimer	JASPAR	2010
MA0100.1	Myb	Myb		Monomer	JASPAR	2010
MA0145.1	Tcfcp2l1	CP2		Monomer	JASPAR	2010
MA0074.1	RXRA::VDR	Hormone-nuclear Receptor		Dimer	JASPAR	2010
MA0164.1	Nr2e3	Hormone-nuclear Receptor		Monomer	JASPAR	2010
MA0046.1	HNF1A	Homeo		Monomer	JASPAR	2010
MA0033.1	FOXL1	Forkhead		Monomer	JASPAR	2010
MA0114.1	HNF4A	Hormone-nuclear Receptor		Monomer	JASPAR	2010
MA0048.1	NHLH1	Helix-Loop-Helix		Monomer	JASPAR	2010
MA0108.2	TBP	TATA-binding		Monomer	JASPAR	2010
MA0050.1	IRF1	IRF		Monomer	JASPAR	2010
MA0073.1	RREB1	BetaBetaAlpha-zinc finger		Monomer	JASPAR	2010
MA0056.1	MZF1_1-4	BetaBetaAlpha-zinc finger		Monomer	JASPAR	2010
MA0143.1	Sox2	High Mobility Group		Monomer	JASPAR	2010
MA0104.2	Mycn	Helix-Loop-Helix		Monomer	JASPAR	2010
MA0101.1	REL	Rel		Monomer	JASPAR	2010
MA0003.1	TFAP2A	Helix-Loop-Helix		Monomer	JASPAR	2010
MA0006.1	Arnt::Ahr	Helix-Loop-Helix		Dimer	JASPAR	2010
MA0057.1	MZF1_5-13	BetaBetaAlpha-zinc finger		Monomer	JASPAR	2010
MA0067.1	Pax2	Homeo		Monomer	JASPAR	2010
MA0042.1	FOXI1	Forkhead		Monomer	JASPAR	2010
MA0113.1	NR3C1	Hormone-nuclear Receptor		Monomer	JASPAR	2010
MA0115.1	NR1H2::RXRA	Hormone-nuclear Receptor		Dimer	JASPAR	2010
MA0039.2	Klf4	BetaBetaAlpha-zinc finger		Monomer	JASPAR	2010
MA0112.2	ESR1	Hormone-nuclear Receptor		Monomer	JASPAR	2010
MA0138.2	REST	BetaBetaAlpha-zinc finger		Monomer	JASPAR	2010
MA0018.2	CREB1	Leucine Zipper		Monomer	JASPAR	2010
MA0031.1	FOXD1	Forkhead		Monomer	JASPAR	2010
MA0032.1	FOXC1	Forkhead		Monomer	JASPAR	2010
MA0133.1	BRCA1	Other		Monomer	JASPAR	2010
MA0002.2	RUNX1	Runt		Monomer	JASPAR	2010
MA0068.1	Pax4	Homeo		Monomer	JASPAR	2010
MA0147.1	Myc	Helix-Loop-Helix		Monomer	JASPAR	2010
MA0089.1	NFE2L1::MafG	Leucine Zipper		Dimer	JASPAR	2010
MA0017.1	NR2F1	Hormone-nuclear Receptor		Monomer	JASPAR	2010
MA0043.1	HLF	Leucine Zipper		Monomer	JASPAR	2010
MA0131.1	MIZF	BetaBetaAlpha-zinc finger		Monomer	JASPAR	2010
MA0103.1	ZEB1	BetaBetaAlpha-zinc finger		Monomer	JASPAR	2010
MA0078.1	Sox17	High Mobility Group		Monomer	JASPAR	2010
MA0136.1	ELF5	Ets		Monomer	JASPAR	2010
MA0148.1	FOXA1	Forkhead		Monomer	JASPAR	2010
MA0124.1	NKX3-1	Homeo		Monomer	JASPAR	2010
UP00108	Alx3	Homeo	DBD	Monomer	UniPROBE	Cell 2008
UP00187	Alx4	Homeo	DBD	Monomer	UniPROBE	Cell 2008
UP00078	Arid3a	BRIGHT	DBD	Monomer	UniPROBE	Science 2009
UP00059	Arid5a	BRIGHT	DBD	Monomer	UniPROBE	Science 2009
UP00152	Arx	Homeo	DBD	Monomer	UniPROBE	Cell 2008
UP00099	Ascl2	HLH	DBD	Monomer	UniPROBE	Science 2009
UP00020	Atf1	BRLZ, BZIP_1, BZIP_2	DBD	Monomer	UniPROBE	Science 2009
UP00228	Bapx1	Homeo	DBD	Monomer	UniPROBE	Cell 2008
UP00166	Barhl1	Homeo	DBD	Monomer	UniPROBE	Cell 2008
UP00145	Barhl2	Homeo	DBD	Monomer	UniPROBE	Cell 2008
UP00181	Barx1	Homeo	DBD	Monomer	UniPROBE	Cell 2008
UP00151	Barx2	Homeo	DBD	Monomer	UniPROBE	Cell 2008
UP00012	Bbx	HMG_box	DBD	Monomer	UniPROBE	Science 2009
UP00043	Bcl6b	zf-C2H2	DBD	Monomer	UniPROBE	Science 2009
UP00050	Bhlhb2	HLH	DBD	Monomer	UniPROBE	Science 2009
UP00138	Bsx	Homeo	DBD	Monomer	UniPROBE	Cell 2008
UP00209	Cart1	Homeo	DBD	Monomer	UniPROBE	Cell 2008
UP00240	Cdx1	Homeo	DBD	Monomer	UniPROBE	Cell 2008
UP00133	Cdx2	Homeo	DBD	Monomer	UniPROBE	Cell 2008
UP00198	Cphx	Homeo	DBD	Monomer	UniPROBE	Cell 2008
UP00176	Crx	Homeo	DBD	Monomer	UniPROBE	Cell 2008
UP00219	Cutl1	Homeo	DBD	Monomer	UniPROBE	Cell 2008
UP00255	Dbx1	Homeo	DBD	Monomer	UniPROBE	Cell 2008
UP00218	Dbx2	Homeo	DBD	Monomer	UniPROBE	Cell 2008
UP00202	Dlx1	Homeo	DBD	Monomer	UniPROBE	Cell 2008
UP00126	Dlx2	Homeo	DBD	Monomer	UniPROBE	Cell 2008
UP00154	Dlx3	Homeo	DBD	Monomer	UniPROBE	Cell 2008
UP00110	Dlx4	Homeo	DBD	Monomer	UniPROBE	Cell 2008
UP00230	Dlx5	Homeo	DBD	Monomer	UniPROBE	Cell 2008
UP00111	Dmbx1	Homeo	DBD	Monomer	UniPROBE	Cell 2008
UP00232	Dobox4	Homeo	DBD	Monomer	UniPROBE	Cell 2008
UP00143	Dobox5	Homeo	DBD	Monomer	UniPROBE	Cell 2008
UP00227	Duxl	Homeo	DBD	Monomer	UniPROBE	Cell 2008
UP00001	E2F2	E2F_TDP	DBD	Monomer	UniPROBE	Science 2009
UP00003	E2F3	E2F_TDP	DBD	Monomer	UniPROBE	Science 2009
UP00007	Egr1	zf-C2H2	DBD	Monomer	UniPROBE	Science 2009
UP00403	Ehf	ETS	DBD	Monomer	UniPROBE	EMBO J 2010
UP00015	Ehf	ETS	DBD	Monomer	UniPROBE	Science 2009
UP00404	Elf2	ETS	DBD	Monomer	UniPROBE	EMBO J 2010
UP00090	Elf3	AT_hook, ETS	DBD	Monomer	UniPROBE	Science 2009
UP00407	Elf3	AT_hook, ETS	DBD	Monomer	UniPROBE	EMBO J 2010
UP00413	Elf4	ETS	DBD	Monomer	UniPROBE	EMBO J 2010
UP00409	Elf5	ETS	DBD	Monomer	UniPROBE	EMBO J 2010
UP00410	Elk1	ETS	DBD	Monomer	UniPROBE	EMBO J 2010
UP00420	Elk3	ETS	DBD	Monomer	UniPROBE	EMBO J 2010
UP00415	Elk4	ETS	DBD	Monomer	UniPROBE	EMBO J 2010
UP00201	Emx2	Homeo	DBD	Monomer	UniPROBE	Cell 2008
UP00167	En1	Homeo	DBD	Monomer	UniPROBE	Cell 2008
UP00163	En2	Homeo	DBD	Monomer	UniPROBE	Cell 2008
UP00068	Eomes	TBOX	DBD	Monomer	UniPROBE	Science 2009
UP00411	Erg	ETS	DBD	Monomer	UniPROBE	EMBO J 2010
UP00079	Esrra	ZnF_C4	DBD	Monomer	UniPROBE	Science 2009
UP00251	Esx1	Homeo	DBD	Monomer	UniPROBE	Cell 2008
UP00414	Ets1	ETS	DBD	Monomer	UniPROBE	EMBO J 2010
UP00421	Etv1	ETS	DBD	Monomer	UniPROBE	EMBO J 2010
UP00422	Etv3	ETS	DBD	Monomer	UniPROBE	EMBO J 2010
UP00417	Etv4	ETS	DBD	Monomer	UniPROBE	EMBO J 2010
UP00412	Etv5	ETS	DBD	Monomer	UniPROBE	EMBO J 2010
UP00418	Etv6	ETS	DBD	Monomer	UniPROBE	EMBO J 2010
UP00162	Evx1	Homeo	DBD	Monomer	UniPROBE	Cell 2008
UP00132	Evx2	Homeo	DBD	Monomer	UniPROBE	Cell 2008
UP00416	Fli1	ETS	DBD	Monomer	UniPROBE	EMBO J 2010
UP00425	Fos	bZIP	DBD	Monomer	UniPROBE	NAR 2010
UP00073	Foxa2	Fork_head	DBD	Monomer	UniPROBE	Science 2009
UP00041	Foxj1	Fork_head	DBD	Monomer	UniPROBE	Science 2009
UP00039	Foxj3	Fork_head	DBD	Monomer	UniPROBE	Science 2009
UP00025	Foxk1	Fork_head	DBD	Monomer	UniPROBE	Science 2009
UP00061	Foxl1	Fork_head	DBD	Monomer	UniPROBE	Science 2009
UP00408	Gabpa	ETS	DBD	Monomer	UniPROBE	EMBO J 2010
UP00013	Gabpa	ETS	DBD	Monomer	UniPROBE	Science 2009
UP00032	Gata3	GATA	DBD	Monomer	UniPROBE	Science 2009
UP00080	Gata5	GATA	DBD	Monomer	UniPROBE	Science 2009
UP00100	Gata6	GATA	DBD	Monomer	UniPROBE	Science 2009
UP00204	Gbx1	Homeo	DBD	Monomer	UniPROBE	Cell 2008
UP00131	Gbx2	Homeo	DBD	Monomer	UniPROBE	Cell 2008
UP00070	Gcm1	GCM	DBD	Monomer	UniPROBE	Science 2009
UP00024	Glis2	zf-C2H2	DBD	Monomer	UniPROBE	Science 2009
UP00042	Gm397	zf-C2H2	DBD	Monomer	UniPROBE	Science 2009
UP00424	Gm4881	ETS	DBD	Monomer	UniPROBE	EMBO J 2010
UP00423	Gm5454	ETS	DBD	Monomer	UniPROBE	EMBO J 2010
UP00084	Gmeb1	SAND	DBD	Monomer	UniPROBE	Science 2009
UP00112	Gsc	Homeo	DBD	Monomer	UniPROBE	Cell 2008
UP00127	Gsh2	Homeo	DBD	Monomer	UniPROBE	Cell 2008
UP00055	Hbp1	HMG_box	DBD	Monomer	UniPROBE	Science 2009
UP00148	Hdx	Homeo	DBD	Monomer	UniPROBE	Cell 2008
UP00035	Hic1	zf-C2H2	DBD	Monomer	UniPROBE	Science 2009
UP00225	Hlx1	Homeo	DBD	Monomer	UniPROBE	Cell 2008
UP00123	Hlxb9	Homeo	DBD	Monomer	UniPROBE	Cell 2008
UP00161	Hmbox1	Homeo	DBD	Monomer	UniPROBE	Cell 2008
UP00104	Hmx1	Homeo	DBD	Monomer	UniPROBE	Cell 2008
UP00155	Hmx2	Homeo	DBD	Monomer	UniPROBE	Cell 2008
UP00157	Hmx3	Homeo	DBD	Monomer	UniPROBE	Cell 2008
UP00066	Hnf4a	ZnF_C4	DBD	Monomer	UniPROBE	Science 2009
UP00114	Homez	Homeo	DBD	Monomer	UniPROBE	Cell 2008
UP00264	Hoxa1	Homeo	DBD	Monomer	UniPROBE	Cell 2008
UP00217	Hoxa10	Homeo	DBD	Monomer	UniPROBE	Cell 2008
UP00246	Hoxa11	Homeo	DBD	Monomer	UniPROBE	Cell 2008
UP00183	Hoxa13	Homeo	DBD	Monomer	UniPROBE	Cell 2008
UP00174	Hoxa2	Homeo	DBD	Monomer	UniPROBE	Cell 2008
UP00391	Hoxa3	Homeo	DBD	Monomer	UniPROBE	Cell 2008
UP00063	Hoxa3	Homeo	DBD	Monomer	UniPROBE	Science 2009
UP00196	Hoxa4	Homeo	DBD	Monomer	UniPROBE	Cell 2008
UP00189	Hoxa5	Homeo	DBD	Monomer	UniPROBE	Cell 2008
UP00182	Hoxa6	Homeo	DBD	Monomer	UniPROBE	Cell 2008
UP00164	Hoxa7	Homeo	DBD	Monomer	UniPROBE	Cell 2008
UP00213	Hoxa9	Homeo	DBD	Monomer	UniPROBE	Cell 2008
UP00134	Hoxb13	Homeo	DBD	Monomer	UniPROBE	Cell 2008
UP00137	Hoxb3	Homeo	DBD	Monomer	UniPROBE	Cell 2008
UP00144	Hoxb4	Homeo	DBD	Monomer	UniPROBE	Cell 2008
UP00214	Hoxb5	Homeo	DBD	Monomer	UniPROBE	Cell 2008
UP00259	Hoxb6	Homeo	DBD	Monomer	UniPROBE	Cell 2008
UP00206	Hoxb7	Homeo	DBD	Monomer	UniPROBE	Cell 2008
UP00263	Hoxb8	Homeo	DBD	Monomer	UniPROBE	Cell 2008
UP00207	Hoxb9	Homeo	DBD	Monomer	UniPROBE	Cell 2008
UP00245	Hoxc10	Homeo	DBD	Monomer	UniPROBE	Cell 2008
UP00235	Hoxc11	Homeo	DBD	Monomer	UniPROBE	Cell 2008
UP00135	Hoxc12	Homeo	DBD	Monomer	UniPROBE	Cell 2008
UP00173	Hoxc13	Homeo	DBD	Monomer	UniPROBE	Cell 2008
UP00113	Hoxc4	Homeo	DBD	Monomer	UniPROBE	Cell 2008
UP00252	Hoxc5	Homeo	DBD	Monomer	UniPROBE	Cell 2008
UP00260	Hoxc6	Homeo	DBD	Monomer	UniPROBE	Cell 2008
UP00242	Hoxc8	Homeo	DBD	Monomer	UniPROBE	Cell 2008
UP00197	Hoxc9	Homeo	DBD	Monomer	UniPROBE	Cell 2008
UP00140	Hoxd1	Homeo	DBD	Monomer	UniPROBE	Cell 2008
UP00121	Hoxd10	Homeo	DBD	Monomer	UniPROBE	Cell 2008
UP00117	Hoxd11	Homeo	DBD	Monomer	UniPROBE	Cell 2008
UP00177	Hoxd12	Homeo	DBD	Monomer	UniPROBE	Cell 2008
UP00180	Hoxd13	Homeo	DBD	Monomer	UniPROBE	Cell 2008
UP00241	Hoxd3	Homeo	DBD	Monomer	UniPROBE	Cell 2008
UP00168	Hoxd8	Homeo	DBD	Monomer	UniPROBE	Cell 2008
UP00124	Ipf1	Homeo	DBD	Monomer	UniPROBE	Cell 2008
UP00072	IRC900814	SAND	DBD	Monomer	UniPROBE	Science 2009
UP00086	Irf3	IRF	DBD	Monomer	UniPROBE	Science 2009
UP00018	Irf4	IRF	DBD	Monomer	UniPROBE	Science 2009
UP00040	Irf5	IRF	DBD	Monomer	UniPROBE	Science 2009
UP00011	Irf6	IRF	DBD	Monomer	UniPROBE	Science 2009
UP00236	Irx2	Homeo	DBD	Monomer	UniPROBE	Cell 2008
UP00223	Irx3	Homeo	DBD	Monomer	UniPROBE	Cell 2008
UP00194	Irx4	Homeo	DBD	Monomer	UniPROBE	Cell 2008
UP00250	Irx5	Homeo	DBD	Monomer	UniPROBE	Cell 2008
UP00150	Irx6	Homeo	DBD	Monomer	UniPROBE	Cell 2008
UP00074	Isgf3g	IRF	DBD	Monomer	UniPROBE	Science 2009
UP00170	Isl2	Homeo	DBD	Monomer	UniPROBE	Cell 2008
UP00243	Isx	Homeo	DBD	Monomer	UniPROBE	Cell 2008
UP00426	Jun	bZIP	DBD	Monomer	UniPROBE	NAR 2010
UP00103	Jundm2	BRLZ, BZIP_1, BZIP_2	DBD	Monomer	UniPROBE	Science 2009
UP00093	Klf7	zf-C2H2	DBD	Monomer	UniPROBE	Science 2009
UP00120	Lbx2	Homeo	DBD	Monomer	UniPROBE	Cell 2008
UP00067	Lef1	HMG_box	DBD	Monomer	UniPROBE	Science 2009
UP00262	Lhx1	Homeo	DBD	Monomer	UniPROBE	Cell 2008
UP00115	Lhx2	Homeo	DBD	Monomer	UniPROBE	Cell 2008
UP00130	Lhx3	Homeo	DBD	Monomer	UniPROBE	Cell 2008
UP00261	Lhx4	Homeo	DBD	Monomer	UniPROBE	Cell 2008
UP00212	Lhx5	Homeo	DBD	Monomer	UniPROBE	Cell 2008
UP00256	Lhx6	Homeo	DBD	Monomer	UniPROBE	Cell 2008
UP00184	Lhx8	Homeo	DBD	Monomer	UniPROBE	Cell 2008
UP00175	Lhx9	Homeo	DBD	Monomer	UniPROBE	Cell 2008
UP00188	Lmx1a	Homeo	DBD	Monomer	UniPROBE	Cell 2008
UP00169	Lmx1b	Homeo	DBD	Monomer	UniPROBE	Cell 2008
UP00045	Mafb	BRLZ	DBD	Monomer	UniPROBE	Science 2009
UP00044	Mafk	BRLZ	DBD	Monomer	UniPROBE	Science 2009
UP00060	Max	HLH	DBD	Monomer	UniPROBE	Science 2009
UP00186	Meis1	Homeo	DBD	Monomer	UniPROBE	Cell 2008
UP00233	Meox1	Homeo	DBD	Monomer	UniPROBE	Cell 2008
UP00226	Mrg1	Homeo	DBD	Monomer	UniPROBE	Cell 2008
UP00210	Mrg2	Homeo	DBD	Monomer	UniPROBE	Cell 2008
UP00234	Msx1	Homeo	DBD	Monomer	UniPROBE	Cell 2008
UP00156	Msx2	Homeo	DBD	Monomer	UniPROBE	Cell 2008
UP00171	Msx3	Homeo	DBD	Monomer	UniPROBE	Cell 2008
UP00097	Mtf1	zf-C2H2	DBD	Monomer	UniPROBE	Science 2009
UP00092	Myb	SANT	DBD	Monomer	UniPROBE	Science 2009
UP00081	Mybl1	SANT	DBD	Monomer	UniPROBE	Science 2009
UP00036	Myf6	BASIC, HLH	DBD	Monomer	UniPROBE	Science 2009
UP00220	Nkx1-1	Homeo	DBD	Monomer	UniPROBE	Cell 2008
UP00139	Nkx1-2	Homeo	DBD	Monomer	UniPROBE	Cell 2008
UP00231	Nkx2-2	Homeo	DBD	Monomer	UniPROBE	Cell 2008
UP00190	Nkx2-3	Homeo	DBD	Monomer	UniPROBE	Cell 2008
UP00107	Nkx2-4	Homeo	DBD	Monomer	UniPROBE	Cell 2008
UP00249	Nkx2-5	Homeo	DBD	Monomer	UniPROBE	Cell 2008
UP00147	Nkx2-6	Homeo	DBD	Monomer	UniPROBE	Cell 2008
UP00119	Nkx2-9	Homeo	DBD	Monomer	UniPROBE	Cell 2008
UP00389	Nkx3-1	Homeo	DBD	Monomer	UniPROBE	Cell 2008
UP00017	Nkx3-1	Homeo	DBD	Monomer	UniPROBE	Science 2009
UP00200	Nkx6-1	Homeo	DBD	Monomer	UniPROBE	Cell 2008
UP00238	Nkx6-3	Homeo	DBD	Monomer	UniPROBE	Cell 2008
UP00009	Nr2f2	ZnF_C4	DBD	Monomer	UniPROBE	Science 2009
UP00216	Obox1	Homeo	DBD	Monomer	UniPROBE	Cell 2008
UP00239	Obox2	Homeo	DBD	Monomer	UniPROBE	Cell 2008
UP00160	Obox3	Homeo	DBD	Monomer	UniPROBE	Cell 2008
UP00208	Obox5	Homeo	DBD	Monomer	UniPROBE	Cell 2008
UP00109	Obox6	Homeo	DBD	Monomer	UniPROBE	Cell 2008
UP00399	40086	POU	DBD	Monomer	UniPROBE	NBT06
UP00178	Og2x	Homeo	DBD	Monomer	UniPROBE	Cell 2008
UP00027	Osr1	zf-C2H2	DBD	Monomer	UniPROBE	Science 2009
UP00052	Osr2	zf-C2H2	DBD	Monomer	UniPROBE	Science 2009
UP00237	Otp	Homeo	DBD	Monomer	UniPROBE	Cell 2008
UP00229	Otx1	Homeo	DBD	Monomer	UniPROBE	Cell 2008
UP00267	Otx2	Homeo	DBD	Monomer	UniPROBE	Cell 2008
UP00247	Pax4	Homeo, PAX	DBD	Monomer	UniPROBE	Cell 2008
UP00224	Pax6	Homeo, PAX	DBD	Monomer	UniPROBE	Cell 2008
UP00248	Pax7	Homeo, PAX	DBD	Monomer	UniPROBE	Cell 2008
UP00185	Pbx1	Homeo	DBD	Monomer	UniPROBE	Cell 2008
UP00221	Phox2a	Homeo	DBD	Monomer	UniPROBE	Cell 2008
UP00149	Phox2b	Homeo	DBD	Monomer	UniPROBE	Cell 2008
UP00153	Pitx1	Homeo	DBD	Monomer	UniPROBE	Cell 2008
UP00125	Pitx2	Homeo	DBD	Monomer	UniPROBE	Cell 2008
UP00265	Pitx3	Homeo	DBD	Monomer	UniPROBE	Cell 2008
UP00203	Pknox1	Homeo	DBD	Monomer	UniPROBE	Cell 2008
UP00205	Pknox2	Homeo	DBD	Monomer	UniPROBE	Cell 2008
UP00088	Plagl1	zf-C2H2	DBD	Monomer	UniPROBE	Science 2009
UP00158	Pou1f1	Homeo, POU	DBD	Monomer	UniPROBE	Cell 2008
UP00254	Pou2f1	Homeo, POU	DBD	Monomer	UniPROBE	Cell 2008
UP00191	Pou2f2	Homeo, POU	DBD	Monomer	UniPROBE	Cell 2008
UP00179	Pou2f3	Homeo, POU	DBD	Monomer	UniPROBE	Cell 2008
UP00129	Pou3f1	Homeo, POU	DBD	Monomer	UniPROBE	Cell 2008
UP00128	Pou3f2	Homeo, POU	DBD	Monomer	UniPROBE	Cell 2008
UP00211	Pou3f3	Homeo, POU	DBD	Monomer	UniPROBE	Cell 2008
UP00105	Pou3f4	Homeo, POU	DBD	Monomer	UniPROBE	Cell 2008
UP00118	Pou4f3	Homeo, POU	DBD	Monomer	UniPROBE	Cell 2008
UP00146	Pou6f1	Homeo, POU	DBD	Monomer	UniPROBE	Cell 2008
UP00172	Prop1	Homeo	DBD	Monomer	UniPROBE	Cell 2008
UP00266	Prrx1	Homeo	DBD	Monomer	UniPROBE	Cell 2008
UP00136	Prrx2	Homeo	DBD	Monomer	UniPROBE	Cell 2008
UP00048	Rara	ZnF_C4	DBD	Monomer	UniPROBE	Science 2009
UP00253	Rax	Homeo	DBD	Monomer	UniPROBE	Cell 2008
UP00098	Rfx3	RFX	DBD	Monomer	UniPROBE	Science 2009
UP00056	Rfx4	RFX	DBD	Monomer	UniPROBE	Science 2009
UP00076	Rfxdc2	RFX	DBD	Monomer	UniPROBE	Science 2009
UP00193	Rhox11	Homeo	DBD	Monomer	UniPROBE	Cell 2008
UP00116	Rhox6	Homeo	DBD	Monomer	UniPROBE	Cell 2008
UP00053	Rxra	ZnF_C4	DBD	Monomer	UniPROBE	Science 2009
UP00085	Sfpi1	ETS	DBD	Monomer	UniPROBE	Science 2009
UP00405	Sfpi1	ETS	DBD	Monomer	UniPROBE	EMBO J 2010
UP00257	Shox2	Homeo	DBD	Monomer	UniPROBE	Cell 2008
UP00192	Six1	Homeo	DBD	Monomer	UniPROBE	Cell 2008
UP00159	Six2	Homeo	DBD	Monomer	UniPROBE	Cell 2008
UP00195	Six3	Homeo	DBD	Monomer	UniPROBE	Cell 2008
UP00199	Six4	Homeo	DBD	Monomer	UniPROBE	Cell 2008
UP00008	Six6	Homeo	DBD	Monomer	UniPROBE	Science 2009
UP00388	Six6	Homeo	DBD	Monomer	UniPROBE	Cell 2008
UP00000	Smad3	DWA	DBD	Monomer	UniPROBE	Science 2009
UP00069	Sox1	HMG_box	DBD	Monomer	UniPROBE	Science 2009
UP00030	Sox11	HMG_box	DBD	Monomer	UniPROBE	Science 2009
UP00101	Sox12	HMG_box	DBD	Monomer	UniPROBE	Science 2009
UP00096	Sox13	HMG_box	DBD	Monomer	UniPROBE	Science 2009
UP00004	Sox14	HMG_box	DBD	Monomer	UniPROBE	Science 2009
UP00075	Sox15	HMG_box	DBD	Monomer	UniPROBE	Science 2009
UP00014	Sox17	HMG_box	DBD	Monomer	UniPROBE	Science 2009
UP00064	Sox18	HMG_box	DBD	Monomer	UniPROBE	Science 2009
UP00071	Sox21	HMG_box	DBD	Monomer	UniPROBE	Science 2009
UP00023	Sox30	HMG_box	DBD	Monomer	UniPROBE	Science 2009
UP00401	Sox4	HMG_box	DBD	Monomer	UniPROBE	CR09
UP00062	Sox4	HMG_box	DBD	Monomer	UniPROBE	Science 2009
UP00091	Sox5	HMG_box	DBD	Monomer	UniPROBE	Science 2009
UP00034	Sox7	HMG_box	DBD	Monomer	UniPROBE	Science 2009
UP00051	Sox8	HMG_box	DBD	Monomer	UniPROBE	Science 2009
UP00049	Sp100	SAND	DBD	Monomer	UniPROBE	Science 2009
UP00002	Sp4	zf-C2H2	DBD	Monomer	UniPROBE	Science 2009
UP00406	Spdef	ETS	DBD	Monomer	UniPROBE	EMBO J 2010
UP00038	Spdef	ETS	DBD	Monomer	UniPROBE	Science 2009
UP00419	Spic	ETS	DBD	Monomer	UniPROBE	EMBO J 2010
UP00077	Srf	MADS	DBD	Monomer	UniPROBE	Science 2009
UP00016	Sry	HMG_box	DBD	Monomer	UniPROBE	Science 2009
UP00029	Tbp	TBP	DBD	Monomer	UniPROBE	Science 2009
UP00089	Tcf1	Homeo	DBD	Monomer	UniPROBE	Science 2009
UP00390	Tcf1	Homeo	DBD	Monomer	UniPROBE	Cell 2008
UP00222	Tcf2	Homeo	DBD	Monomer	UniPROBE	Cell 2008
UP00058	Tcf3	HMG_box	DBD	Monomer	UniPROBE	Science 2009
UP00054	Tcf7	HMG_box	DBD	Monomer	UniPROBE	Science 2009
UP00083	Tcf7l2	HMG_box	DBD	Monomer	UniPROBE	Science 2009
UP00005	Tcfap2a	AP-2	DBD	Monomer	UniPROBE	Science 2009
UP00010	Tcfap2b	AP-2	DBD	Monomer	UniPROBE	Science 2009
UP00087	Tcfap2c	AP-2	DBD	Monomer	UniPROBE	Science 2009
UP00028	Tcfap2e	AP-2	DBD	Monomer	UniPROBE	Science 2009
UP00046	Tcfe2a	HLH	DBD	Monomer	UniPROBE	Science 2009
UP00122	Tgif1	Homeo	DBD	Monomer	UniPROBE	Cell 2008
UP00258	Tgif2	Homeo	DBD	Monomer	UniPROBE	Cell 2008
UP00165	Titf1	Homeo	DBD	Monomer	UniPROBE	Cell 2008
UP00244	Tlx2	Homeo	DBD	Monomer	UniPROBE	Cell 2008
UP00142	Uncx4.1	Homeo	DBD	Monomer	UniPROBE	Cell 2008
UP00215	Vax1	Homeo	DBD	Monomer	UniPROBE	Cell 2008
UP00106	Vax2	Homeo	DBD	Monomer	UniPROBE	Cell 2008
UP00141	Vsx1	Homeo	DBD	Monomer	UniPROBE	Cell 2008
UP00019	Zbtb12	zf-C2H2	DBD	Monomer	UniPROBE	Science 2009
UP00031	Zbtb3	zf-C2H2	DBD	Monomer	UniPROBE	Science 2009
UP00047	Zbtb7b	zf-C2H2	DBD	Monomer	UniPROBE	Science 2009
UP00037	Zfp105	zf-C2H2	DBD	Monomer	UniPROBE	Science 2009
UP00094	Zfp128	zf-C2H2	DBD	Monomer	UniPROBE	Science 2009
UP00065	Zfp161	zf-C2H2	DBD	Monomer	UniPROBE	Science 2009
UP00082	Zfp187	zf-C2H2	DBD	Monomer	UniPROBE	Science 2009
UP00021	Zfp281	zf-C2H2	DBD	Monomer	UniPROBE	Science 2009
UP00033	Zfp410	zf-C2H2	DBD	Monomer	UniPROBE	Science 2009
UP00095	Zfp691	zf-C2H2	DBD	Monomer	UniPROBE	Science 2009
UP00022	Zfp740	zf-C2H2	DBD	Monomer	UniPROBE	Science 2009
UP00102	Zic1	zf-C2H2	DBD	Monomer	UniPROBE	Science 2009
UP00057	Zic2	zf-C2H2	DBD	Monomer	UniPROBE	Science 2009
UP00006	Zic3	zf-C2H2	DBD	Monomer	UniPROBE	Science 2009
UP00400	Zif268	zf-C2H2	DBD	Monomer	UniPROBE	NBT06
UP00026	Zscan4	zf-C2H2	DBD	Monomer	UniPROBE	Science 2009
SE00001	NFATc1	NFAT	DBD	Monomer	HT-SELEX	Jolma et al 2010
SE00002	NFATc1	NFAT	DBD	Dimer	HT-SELEX	Jolma et al 2010
SE00003	NFATc1	NFAT	DBD	Dimer_type2	HT-SELEX	Jolma et al 2010
SE00004	EHF	ETS	full	Monomer	HT-SELEX	Jolma et al 2010
SE00005	ERG	ETS	DBD	Monomer	HT-SELEX	Jolma et al 2010
SE00006	ERG	ETS	DBD	Dimer	HT-SELEX	Jolma et al 2010
SE00007	GLI2	C2H2	DBD	Monomer	HT-SELEX	Jolma et al 2010
SE00008	GATA1	GATA	DBD	Monomer	HT-SELEX	Jolma et al 2010
SE00009	GATA1	GATA	DBD	Dimer	HT-SELEX	Jolma et al 2010
SE00010	RXRG	nuclearreceptor	DBD	Dimer	HT-SELEX	Jolma et al 2010
SE00011	RUNX3	RUNX	DBD	Monomer	HT-SELEX	Jolma et al 2010
SE00012	RFX3	RFX	DBD	Dimer	HT-SELEX	Jolma et al 2010
SE00013	POU2F2	POU	DBD	Monomer	HT-SELEX	Jolma et al 2010
SE00014	POU2F2	POU	DBD	secondary motif (Fig S2)	HT-SELEX	Jolma et al 2010
SE00015	MEIS2	MEIS	DBD	Monomer	HT-SELEX	Jolma et al 2010
SE00016	MEIS2	MEIS	DBD	Dimer	HT-SELEX	Jolma et al 2010
SE00017	FOXJ3	forkhead	DBD	Monomer	HT-SELEX	Jolma et al 2010
SE00018	FOXJ3	forkhead	DBD	Dimer	HT-SELEX	Jolma et al 2010
SE00019	HSF2	HSF	DBD	Dimer/trimer	HT-SELEX	Jolma et al 2010
SE00020	TFEB	bHLH	DBD	Dimer	HT-SELEX	Jolma et al 2010
SE00021	TCF4	bHLH	DBD	Dimer	HT-SELEX	Jolma et al 2010
SE00022	XBP1	bZIP	DBD	Monomer	HT-SELEX	Jolma et al 2010
SE00023	CEBPE	bZIP	DBD	Dimer	HT-SELEX	Jolma et al 2010
SE00024	MEF2C	MADS	DBD	Dimer	HT-SELEX	Jolma et al 2010
SE00025	EOMES	TBX	DBD	Monomer	HT-SELEX	Jolma et al 2010
SE00026	PRDM1	C2H2	DBD	Dimer	HT-SELEX	Jolma et al 2010
SE00027	BCL6B	C2H2	DBD	Monomeric	HT-SELEX	Jolma et al 2013
SE00028	CTCF	C2H2	full	Monomeric	HT-SELEX	Jolma et al 2013
SE00029	EGR1	C2H2	DBD	Monomeric	HT-SELEX	Jolma et al 2013
SE00030	EGR1	C2H2	full	Monomeric	HT-SELEX	Jolma et al 2013
SE00031	EGR2	C2H2	DBD	Monomeric	HT-SELEX	Jolma et al 2013
SE00032	EGR2	C2H2	full	Monomeric	HT-SELEX	Jolma et al 2013
SE00033	EGR3	C2H2	DBD	Monomeric	HT-SELEX	Jolma et al 2013
SE00034	EGR4	C2H2	DBD	Monomeric	HT-SELEX	Jolma et al 2013
SE00035	Egr3	C2H2	DBD	Monomeric	HT-SELEX	Jolma et al 2013
SE00036	GLI2	C2H2	DBD	Monomeric	HT-SELEX	Jolma et al 2013
SE00037	GLI2	C2H2	DBD	Monomeric	HT-SELEX	Jolma et al 2013
SE00038	GLIS1	C2H2	DBD	Monomeric	HT-SELEX	Jolma et al 2013
SE00039	GLIS2	C2H2	DBD	Monomeric	HT-SELEX	Jolma et al 2013
SE00040	GLIS3	C2H2	DBD	Monomeric	HT-SELEX	Jolma et al 2013
SE00041	HIC2	C2H2	DBD	Monomeric	HT-SELEX	Jolma et al 2013
SE00042	HINFP1	C2H2	full	Monomeric	HT-SELEX	Jolma et al 2013
SE00043	HINFP1	C2H2	full	Dimeric	HT-SELEX	Jolma et al 2013
SE00044	HINFP1	C2H2	full	Dimeric	HT-SELEX	Jolma et al 2013
SE00045	Hic1	C2H2	DBD	Dimeric	HT-SELEX	Jolma et al 2013
SE00046	Hic1	C2H2	DBD	Monomer	HT-SELEX	Jolma et al 2013
SE00047	KLF13	C2H2	full	Monomeric	HT-SELEX	Jolma et al 2013
SE00048	KLF14	C2H2	DBD	Monomeric	HT-SELEX	Jolma et al 2013
SE00049	KLF16	C2H2	DBD	Monomeric	HT-SELEX	Jolma et al 2013
SE00050	Klf12	C2H2	DBD	Monomeric	HT-SELEX	Jolma et al 2013
SE00051	PRDM1	C2H2	full	Monomeric or Dimeric	HT-SELEX	Jolma et al 2013
SE00052	SCRT1	C2H2	DBD	Monomeric	HT-SELEX	Jolma et al 2013
SE00053	SCRT2	C2H2	DBD	Monomeric	HT-SELEX	Jolma et al 2013
SE00054	SNAI2	C2H2	DBD	Monomeric	HT-SELEX	Jolma et al 2013
SE00055	SP1	C2H2	DBD	Monomeric	HT-SELEX	Jolma et al 2013
SE00056	SP3	C2H2	DBD	Monomeric	HT-SELEX	Jolma et al 2013
SE00057	SP4	C2H2	full	Monomeric	HT-SELEX	Jolma et al 2013
SE00058	SP8	C2H2	DBD	Monomeric	HT-SELEX	Jolma et al 2013
SE00059	YY1	C2H2	full	Monomeric	HT-SELEX	Jolma et al 2013
SE00060	YY2	C2H2	DBD	Monomeric	HT-SELEX	Jolma et al 2013
SE00061	YY2	C2H2	full	Monomeric	HT-SELEX	Jolma et al 2013
SE00062	ZBED1	znf_BED	DBD	Dimeric	HT-SELEX	Jolma et al 2013
SE00063	ZBTB7A	C2H2	DBD	Monomeric	HT-SELEX	Jolma et al 2013
SE00064	ZBTB7B	C2H2	full	Monomeric	HT-SELEX	Jolma et al 2013
SE00065	ZBTB7C	C2H2	full	Monomeric	HT-SELEX	Jolma et al 2013
SE00066	ZIC1	C2H2	full	Monomeric	HT-SELEX	Jolma et al 2013
SE00067	ZIC3	C2H2	full	Monomeric	HT-SELEX	Jolma et al 2013
SE00068	ZIC4	C2H2	DBD	Monomeric	HT-SELEX	Jolma et al 2013
SE00069	ZNF143	C2H2	DBD	Monomeric	HT-SELEX	Jolma et al 2013
SE00070	ZNF238	C2H2	DBD	Monomeric	HT-SELEX	Jolma et al 2013
SE00071	ZNF238	C2H2	full	Monomeric	HT-SELEX	Jolma et al 2013
SE00072	ZNF306	C2H2	full	Monomeric	HT-SELEX	Jolma et al 2013
SE00073	ZNF410	C2H2	DBD	Monomeric	HT-SELEX	Jolma et al 2013
SE00074	ZNF524	C2H2	full	Dimeric	HT-SELEX	Jolma et al 2013
SE00075	ZNF524	C2H2	full	Monomeric	HT-SELEX	Jolma et al 2013
SE00076	ZNF740	C2H2	DBD	Monomeric	HT-SELEX	Jolma et al 2013
SE00077	ZNF740	C2H2	full	Monomeric	HT-SELEX	Jolma et al 2013
SE00078	ZNF75A	C2H2	DBD	Monomeric	HT-SELEX	Jolma et al 2013
SE00079	ZNF784	C2H2	full	Monomeric	HT-SELEX	Jolma et al 2013
SE00080	ZSCAN4	C2H2	full	Monomeric	HT-SELEX	Jolma et al 2013
SE00081	Zfp652	C2H2	DBD	Monomeric	HT-SELEX	Jolma et al 2013
SE00082	Zfp740	C2H2	DBD	Monomeric	HT-SELEX	Jolma et al 2013
SE00083	Zic3	C2H2	DBD	Monomeric	HT-SELEX	Jolma et al 2013
SE00084	CENPB	CENPB	full	Monomeric	HT-SELEX	Jolma et al 2013
SE00085	GRHL1	CP2	DBD	Dimer of Dimers	HT-SELEX	Jolma et al 2013
SE00086	GRHL1	CP2	DBD	Dimeric	HT-SELEX	Jolma et al 2013
SE00087	GRHL1	CP2	full	Dimeric	HT-SELEX	Jolma et al 2013
SE00088	TFCP2	CP2	full	Dimeric	HT-SELEX	Jolma et al 2013
SE00089	TFCP2	CP2	full	Dimer of Dimers	HT-SELEX	Jolma et al 2013
SE00090	CUX1	CUT	DBD	Dimeric	HT-SELEX	Jolma et al 2013
SE00091	CUX1	CUT	DBD	Dimeric	HT-SELEX	Jolma et al 2013
SE00092	CUX1	CUT	DBD	Monomeric	HT-SELEX	Jolma et al 2013
SE00093	CUX2	CUT	DBD	Dimeric	HT-SELEX	Jolma et al 2013
SE00094	CUX2	CUT	DBD	Monomeric	HT-SELEX	Jolma et al 2013
SE00095	ONECUT1	CUT	DBD	Monomeric	HT-SELEX	Jolma et al 2013
SE00096	ONECUT1	CUT	full	Monomeric	HT-SELEX	Jolma et al 2013
SE00097	ONECUT2	CUT	DBD	Monomeric	HT-SELEX	Jolma et al 2013
SE00098	ONECUT3	CUT	DBD	Monomeric	HT-SELEX	Jolma et al 2013
SE00099	E2F2	E2F	DBD	Dimeric	HT-SELEX	Jolma et al 2013
SE00100	E2F2	E2F	DBD	Dimeric	HT-SELEX	Jolma et al 2013
SE00101	E2F3	E2F	DBD	Dimeric	HT-SELEX	Jolma et al 2013
SE00102	E2F3	E2F	DBD	Dimeric	HT-SELEX	Jolma et al 2013
SE00103	E2F3	E2F	DBD	Dimeric	HT-SELEX	Jolma et al 2013
SE00104	E2F7	E2F	DBD	Dimeric	HT-SELEX	Jolma et al 2013
SE00105	EBF1	EBF	full	Dimeric	HT-SELEX	Jolma et al 2013
SE00106	EHF	ETS	full	Monomeric	HT-SELEX	Jolma et al 2013
SE00107	ELF1	ETS	DBD	Monomeric	HT-SELEX	Jolma et al 2013
SE00108	ELF1	ETS	full	Monomeric	HT-SELEX	Jolma et al 2013
SE00109	ELF3	ETS	DBD	Monomeric	HT-SELEX	Jolma et al 2013
SE00110	ELF3	ETS	full	Monomeric	HT-SELEX	Jolma et al 2013
SE00111	ELF4	ETS	full	Monomeric	HT-SELEX	Jolma et al 2013
SE00112	ELF5	ETS	DBD	Monomeric	HT-SELEX	Jolma et al 2013
SE00113	ELF5	ETS	full	Monomeric	HT-SELEX	Jolma et al 2013
SE00114	ELK1	ETS	DBD	Monomeric	HT-SELEX	Jolma et al 2013
SE00115	ELK1	ETS	full	Monomeric	HT-SELEX	Jolma et al 2013
SE00116	ELK1	ETS	full	Dimeric	HT-SELEX	Jolma et al 2013
SE00117	ELK3	ETS	DBD	Monomeric	HT-SELEX	Jolma et al 2013
SE00118	ELK4	ETS	DBD	Monomeric	HT-SELEX	Jolma et al 2013
SE00119	ERF	ETS	DBD	Monomeric	HT-SELEX	Jolma et al 2013
SE00120	ERG	ETS	DBD	Monomeric	HT-SELEX	Jolma et al 2013
SE00121	ERG	ETS	DBD	Dimeric	HT-SELEX	Jolma et al 2013
SE00122	ERG	ETS	full	Monomeric	HT-SELEX	Jolma et al 2013
SE00123	ERG	ETS	full	Dimeric	HT-SELEX	Jolma et al 2013
SE00124	ETS1	ETS	DBD	Monomeric	HT-SELEX	Jolma et al 2013
SE00125	ETS1	ETS	DBD	Dimeric	HT-SELEX	Jolma et al 2013
SE00126	ETS1	ETS	full	Monomeric	HT-SELEX	Jolma et al 2013
SE00127	ETS1	ETS	full	Dimeric	HT-SELEX	Jolma et al 2013
SE00128	ETV1	ETS	DBD	Monomeric	HT-SELEX	Jolma et al 2013
SE00129	ETV2	ETS	DBD	Monomeric	HT-SELEX	Jolma et al 2013
SE00130	ETV3	ETS	DBD	Monomeric	HT-SELEX	Jolma et al 2013
SE00131	ETV4	ETS	DBD	Monomeric	HT-SELEX	Jolma et al 2013
SE00132	ETV5	ETS	DBD	Monomeric	HT-SELEX	Jolma et al 2013
SE00133	ETV6	ETS	full	Dimeric	HT-SELEX	Jolma et al 2013
SE00134	ETV6	ETS	full	Monomeric	HT-SELEX	Jolma et al 2013
SE00135	Elf5	ETS	DBD	Monomeric	HT-SELEX	Jolma et al 2013
SE00136	Elk3	ETS	DBD	Monomeric	HT-SELEX	Jolma et al 2013
SE00137	FEV	ETS	DBD	Monomeric	HT-SELEX	Jolma et al 2013
SE00138	FLI1	ETS	DBD	Monomeric	HT-SELEX	Jolma et al 2013
SE00139	FLI1	ETS	DBD	Monomeric	HT-SELEX	Jolma et al 2013
SE00140	FLI1	ETS	full	Monomeric	HT-SELEX	Jolma et al 2013
SE00141	FLI1	ETS	full	Monomeric	HT-SELEX	Jolma et al 2013
SE00142	GABPA	ETS	full	Monomeric	HT-SELEX	Jolma et al 2013
SE00143	SPDEF	ETS	DBD	Monomeric	HT-SELEX	Jolma et al 2013
SE00144	SPDEF	ETS	DBD	putative multimer	HT-SELEX	Jolma et al 2013
SE00145	SPDEF	ETS	DBD	putative multimer	HT-SELEX	Jolma et al 2013
SE00146	SPDEF	ETS	full	Monomeric	HT-SELEX	Jolma et al 2013
SE00147	SPDEF	ETS	full	putative multimer	HT-SELEX	Jolma et al 2013
SE00148	SPDEF	ETS	full	putative multimer	HT-SELEX	Jolma et al 2013
SE00149	SPI1	ETS	full	Monomeric	HT-SELEX	Jolma et al 2013
SE00150	SPIB	ETS	DBD	Monomeric	HT-SELEX	Jolma et al 2013
SE00151	SPIC	ETS	full	Monomeric	HT-SELEX	Jolma et al 2013
SE00152	Spic	ETS	DBD	Monomeric	HT-SELEX	Jolma et al 2013
SE00153	GATA3	GATA	DBD	Monomeric	HT-SELEX	Jolma et al 2013
SE00154	GATA3	GATA	full	Monomeric	HT-SELEX	Jolma et al 2013
SE00155	GATA4	GATA	DBD	Monomeric	HT-SELEX	Jolma et al 2013
SE00156	GATA5	GATA	DBD	Monomeric	HT-SELEX	Jolma et al 2013
SE00157	GCM1	GCM	DBD	Monomeric	HT-SELEX	Jolma et al 2013
SE00158	GCM1	GCM	full	Dimeric	HT-SELEX	Jolma et al 2013
SE00159	GCM1	GCM	full	Monomeric	HT-SELEX	Jolma et al 2013
SE00160	GCM2	GCM	DBD	Monomeric	HT-SELEX	Jolma et al 2013
SE00161	LEF1	HMG	DBD	Monomeric	HT-SELEX	Jolma et al 2013
SE00162	SOX9	HMG	DBD	Monomeric	HT-SELEX	Jolma et al 2013
SE00163	TCF7L1	HMG	full	Monomeric	HT-SELEX	Jolma et al 2013
SE00164	Tcf7	HMG	DBD	Monomeric	HT-SELEX	Jolma et al 2013
SE00165	HOMEZ	HOMEZ	DBD	Monomer or Dimer	HT-SELEX	Jolma et al 2013
SE00166	HSF1	HSF	DBD	trimeric	HT-SELEX	Jolma et al 2013
SE00167	HSF1	HSF	full	trimeric	HT-SELEX	Jolma et al 2013
SE00168	HSF2	HSF	DBD	trimeric	HT-SELEX	Jolma et al 2013
SE00169	HSF4	HSF	DBD	trimeric	HT-SELEX	Jolma et al 2013
SE00170	HSFY2	HSF	DBD	Dimer of Dimers	HT-SELEX	Jolma et al 2013
SE00171	HSFY2	HSF	DBD	Dimeric	HT-SELEX	Jolma et al 2013
SE00172	HSFY2	HSF	DBD	Dimer of Dimers	HT-SELEX	Jolma et al 2013
SE00173	IRF3	IRF	full	trimeric	HT-SELEX	Jolma et al 2013
SE00174	IRF4	IRF	full	Dimeric	HT-SELEX	Jolma et al 2013
SE00175	IRF5	IRF	full	Dimeric	HT-SELEX	Jolma et al 2013
SE00176	IRF5	IRF	full	Monomeric	HT-SELEX	Jolma et al 2013
SE00177	IRF7	IRF	DBD	Dimeric	HT-SELEX	Jolma et al 2013
SE00178	IRF7	IRF	DBD	trimeric	HT-SELEX	Jolma et al 2013
SE00179	IRF8	IRF	DBD	Dimeric	HT-SELEX	Jolma et al 2013
SE00180	IRF8	IRF	full	Dimeric	HT-SELEX	Jolma et al 2013
SE00181	IRF9	IRF	full	trimeric	HT-SELEX	Jolma et al 2013
SE00182	MEF2A	MADS	DBD	Dimeric	HT-SELEX	Jolma et al 2013
SE00183	MEF2B	MADS	full	Dimeric	HT-SELEX	Jolma et al 2013
SE00184	MEF2D	MADS	DBD	Dimeric	HT-SELEX	Jolma et al 2013
SE00185	SRF	MADS	DBD	Dimeric	HT-SELEX	Jolma et al 2013
SE00186	SRF	MADS	full	Dimeric	HT-SELEX	Jolma et al 2013
SE00187	SMAD3	MAD	DBD	Dimeric	HT-SELEX	Jolma et al 2013
SE00188	MEIS1	MEIS	DBD	Monomeric	HT-SELEX	Jolma et al 2013
SE00189	MEIS2	MEIS	DBD	Dimeric	HT-SELEX	Jolma et al 2013
SE00190	MEIS2	MEIS	DBD	Monomeric	HT-SELEX	Jolma et al 2013
SE00191	MEIS3	MEIS	DBD	Monomeric	HT-SELEX	Jolma et al 2013
SE00192	MEIS3	MEIS	DBD	Dimeric	HT-SELEX	Jolma et al 2013
SE00193	Meis2	MEIS	DBD	Monomeric	HT-SELEX	Jolma et al 2013
SE00194	Meis2	MEIS	DBD	Dimeric	HT-SELEX	Jolma et al 2013
SE00195	Meis3	MEIS	DBD	Monomeric	HT-SELEX	Jolma et al 2013
SE00196	Meis3	MEIS	DBD	Dimeric	HT-SELEX	Jolma et al 2013
SE00197	PKNOX1	MEIS	DBD	Dimeric	HT-SELEX	Jolma et al 2013
SE00198	PKNOX2	MEIS	DBD	Dimeric	HT-SELEX	Jolma et al 2013
SE00199	Pknox2	MEIS	DBD	Dimeric	HT-SELEX	Jolma et al 2013
SE00200	TGIF1	MEIS	DBD	Dimeric	HT-SELEX	Jolma et al 2013
SE00201	TGIF2LX	MEIS	full	Dimeric	HT-SELEX	Jolma et al 2013
SE00202	TGIF2	MEIS	DBD	Dimeric	HT-SELEX	Jolma et al 2013
SE00203	MYBL1	MYB	DBD	Dimeric	HT-SELEX	Jolma et al 2013
SE00204	MYBL1	MYB	DBD	Dimeric	HT-SELEX	Jolma et al 2013
SE00205	MYBL1	MYB	DBD	Monomeric	HT-SELEX	Jolma et al 2013
SE00206	MYBL1	MYB	DBD	Dimeric	HT-SELEX	Jolma et al 2013
SE00207	MYBL2	MYB	DBD	Dimeric	HT-SELEX	Jolma et al 2013
SE00208	MYBL2	MYB	DBD	Dimeric	HT-SELEX	Jolma et al 2013
SE00209	MYBL2	MYB	DBD	Monomeric	HT-SELEX	Jolma et al 2013
SE00210	MYBL2	MYB	DBD	Dimeric	HT-SELEX	Jolma et al 2013
SE00211	NFAT5	NFAT	DBD	Dimeric	HT-SELEX	Jolma et al 2013
SE00212	NFATC1	NFAT	full	Dimeric	HT-SELEX	Jolma et al 2013
SE00213	NFATC1	NFAT	full	Dimeric	HT-SELEX	Jolma et al 2013
SE00214	NFATC1	NFAT	full	Dimeric	HT-SELEX	Jolma et al 2013
SE00215	NFKB1	NFAT	DBD	Dimeric	HT-SELEX	Jolma et al 2013
SE00216	NFKB2	NFAT	DBD	Dimeric	HT-SELEX	Jolma et al 2013
SE00217	NFIA	NFI	full	Dimeric	HT-SELEX	Jolma et al 2013
SE00218	NFIB	NFI	full	Dimeric	HT-SELEX	Jolma et al 2013
SE00219	NFIX	NFI	full	Dimeric	HT-SELEX	Jolma et al 2013
SE00220	NRF1	NRF	full	Dimeric	HT-SELEX	Jolma et al 2013
SE00221	PAX1	PAX	DBD	Monomeric	HT-SELEX	Jolma et al 2013
SE00222	PAX2	PAX	DBD	Monomeric	HT-SELEX	Jolma et al 2013
SE00223	PAX3	PAX	DBD	Dimeric	HT-SELEX	Jolma et al 2013
SE00224	PAX4	PAX	DBD	Monomeric	HT-SELEX	Jolma et al 2013
SE00225	PAX4	PAX	full	Monomeric	HT-SELEX	Jolma et al 2013
SE00226	PAX5	PAX	DBD	Monomeric	HT-SELEX	Jolma et al 2013
SE00227	PAX6	PAX	DBD	Monomeric	HT-SELEX	Jolma et al 2013
SE00228	PAX7	PAX	DBD	Dimeric	HT-SELEX	Jolma et al 2013
SE00229	PAX7	PAX	full	Dimeric	HT-SELEX	Jolma et al 2013
SE00230	PAX9	PAX	DBD	Monomeric	HT-SELEX	Jolma et al 2013
SE00231	POU1F1	POU	DBD	Monomeric	HT-SELEX	Jolma et al 2013
SE00232	POU1F1	POU	DBD	Monomeric	HT-SELEX	Jolma et al 2013
SE00233	POU2F1	POU	DBD	Monomeric	HT-SELEX	Jolma et al 2013
SE00234	POU2F1	POU	DBD	Dimeric	HT-SELEX	Jolma et al 2013
SE00235	POU2F2	POU	DBD	Monomeric	HT-SELEX	Jolma et al 2013
SE00236	POU2F2	POU	DBD	Dimeric	HT-SELEX	Jolma et al 2013
SE00237	POU2F3	POU	DBD	Monomeric	HT-SELEX	Jolma et al 2013
SE00238	POU2F3	POU	DBD	Dimeric	HT-SELEX	Jolma et al 2013
SE00239	POU3F1	POU	DBD	Monomeric	HT-SELEX	Jolma et al 2013
SE00240	POU3F1	POU	DBD	Monomeric	HT-SELEX	Jolma et al 2013
SE00241	POU3F2	POU	DBD	Monomeric	HT-SELEX	Jolma et al 2013
SE00242	POU3F2	POU	DBD	Monomeric	HT-SELEX	Jolma et al 2013
SE00243	POU3F3	POU	DBD	Monomeric	HT-SELEX	Jolma et al 2013
SE00244	POU3F3	POU	DBD	Monomeric	HT-SELEX	Jolma et al 2013
SE00245	POU3F3	POU	DBD	Dimeric	HT-SELEX	Jolma et al 2013
SE00246	POU3F4	POU	DBD	Monomeric	HT-SELEX	Jolma et al 2013
SE00247	POU3F4	POU	DBD	Monomeric	HT-SELEX	Jolma et al 2013
SE00248	POU4F1	POU	DBD	Monomeric	HT-SELEX	Jolma et al 2013
SE00249	POU4F2	POU	DBD	Monomeric	HT-SELEX	Jolma et al 2013
SE00250	POU4F2	POU	full	Monomeric	HT-SELEX	Jolma et al 2013
SE00251	POU4F3	POU	DBD	Monomeric	HT-SELEX	Jolma et al 2013
SE00252	POU5F1P1	POU	DBD	Monomeric	HT-SELEX	Jolma et al 2013
SE00253	POU5F1P1	POU	DBD	Monomeric	HT-SELEX	Jolma et al 2013
SE00254	POU6F2	POU	DBD	Monomeric	HT-SELEX	Jolma et al 2013
SE00255	POU6F2	POU	DBD	Dimeric	HT-SELEX	Jolma et al 2013
SE00256	POU6F2	POU	full	Monomeric	HT-SELEX	Jolma et al 2013
SE00257	Pou2f2	POU	DBD	Dimeric	HT-SELEX	Jolma et al 2013
SE00258	Pou2f2	POU	DBD	Monomeric	HT-SELEX	Jolma et al 2013
SE00259	PROX1	PROX	DBD	Dimeric	HT-SELEX	Jolma et al 2013
SE00260	RFX2	RFX	DBD	Dimeric	HT-SELEX	Jolma et al 2013
SE00261	RFX2	RFX	DBD	Dimeric	HT-SELEX	Jolma et al 2013
SE00262	RFX3	RFX	DBD	Dimeric	HT-SELEX	Jolma et al 2013
SE00263	RFX3	RFX	DBD	Dimeric	HT-SELEX	Jolma et al 2013
SE00264	RFX4	RFX	DBD	Dimeric	HT-SELEX	Jolma et al 2013
SE00265	RFX4	RFX	DBD	Dimeric	HT-SELEX	Jolma et al 2013
SE00266	RFX5	RFX	DBD	Dimeric	HT-SELEX	Jolma et al 2013
SE00267	RFX5	RFX	DBD	Dimeric	HT-SELEX	Jolma et al 2013
SE00268	Rfx2	RFX	DBD	Dimeric	HT-SELEX	Jolma et al 2013
SE00269	Rfx2	RFX	DBD	Dimeric	HT-SELEX	Jolma et al 2013
SE00270	Rfx3	RFX	DBD	Dimeric	HT-SELEX	Jolma et al 2013
SE00271	RUNX2	RUNX	DBD	Dimeric	HT-SELEX	Jolma et al 2013
SE00272	RUNX2	RUNX	DBD	Dimeric	HT-SELEX	Jolma et al 2013
SE00273	RUNX2	RUNX	DBD	Monomeric	HT-SELEX	Jolma et al 2013
SE00274	RUNX3	RUNX	DBD	Dimeric	HT-SELEX	Jolma et al 2013
SE00275	RUNX3	RUNX	DBD	Monomeric	HT-SELEX	Jolma et al 2013
SE00276	RUNX3	RUNX	DBD	Dimeric	HT-SELEX	Jolma et al 2013
SE00277	RUNX3	RUNX	full	Monomeric	HT-SELEX	Jolma et al 2013
SE00278	GMEB2	SAND	DBD	Dimeric	HT-SELEX	Jolma et al 2013
SE00279	GMEB2	SAND	DBD	Dimer of Dimers	HT-SELEX	Jolma et al 2013
SE00280	GMEB2	SAND	DBD	Dimer of Dimers	HT-SELEX	Jolma et al 2013
SE00281	EOMES	TBX	DBD	Monomeric	HT-SELEX	Jolma et al 2013
SE00282	EOMES	TBX	DBD	Dimeric	HT-SELEX	Jolma et al 2013
SE00283	MGA	TBX	DBD	Monomeric	HT-SELEX	Jolma et al 2013
SE00284	MGA	TBX	DBD	Dimeric	HT-SELEX	Jolma et al 2013
SE00285	MGA	TBX	DBD	Dimeric	HT-SELEX	Jolma et al 2013
SE00286	TBR1	TBX	DBD	Monomeric	HT-SELEX	Jolma et al 2013
SE00287	TBR1	TBX	full	Monomeric	HT-SELEX	Jolma et al 2013
SE00288	TBX15	TBX	DBD	Dimeric	HT-SELEX	Jolma et al 2013
SE00289	TBX15	TBX	DBD	Monomeric	HT-SELEX	Jolma et al 2013
SE00290	TBX19	TBX	DBD	Dimeric	HT-SELEX	Jolma et al 2013
SE00291	TBX1	TBX	DBD	Dimeric	HT-SELEX	Jolma et al 2013
SE00292	TBX1	TBX	DBD	Dimeric	HT-SELEX	Jolma et al 2013
SE00293	TBX1	TBX	DBD	Monomeric	HT-SELEX	Jolma et al 2013
SE00294	TBX1	TBX	DBD	Dimeric	HT-SELEX	Jolma et al 2013
SE00295	TBX1	TBX	DBD	Dimeric	HT-SELEX	Jolma et al 2013
SE00296	TBX20	TBX	DBD	Dimeric	HT-SELEX	Jolma et al 2013
SE00297	TBX20	TBX	DBD	Dimeric	HT-SELEX	Jolma et al 2013
SE00298	TBX20	TBX	DBD	Monomeric	HT-SELEX	Jolma et al 2013
SE00299	TBX20	TBX	full	Monomeric	HT-SELEX	Jolma et al 2013
SE00300	TBX21	TBX	DBD	Dimeric	HT-SELEX	Jolma et al 2013
SE00301	TBX21	TBX	DBD	Monomeric	HT-SELEX	Jolma et al 2013
SE00302	TBX21	TBX	DBD	Dimeric	HT-SELEX	Jolma et al 2013
SE00303	TBX21	TBX	full	Dimeric	HT-SELEX	Jolma et al 2013
SE00304	TBX21	TBX	full	Monomeric	HT-SELEX	Jolma et al 2013
SE00305	TBX21	TBX	full	Dimeric	HT-SELEX	Jolma et al 2013
SE00306	TBX2	TBX	full	Dimeric	HT-SELEX	Jolma et al 2013
SE00307	TBX2	TBX	full	Monomeric	HT-SELEX	Jolma et al 2013
SE00308	TBX4	TBX	DBD	Monomeric	HT-SELEX	Jolma et al 2013
SE00309	TBX4	TBX	DBD	Dimeric	HT-SELEX	Jolma et al 2013
SE00310	TBX5	TBX	DBD	Monomeric	HT-SELEX	Jolma et al 2013
SE00311	TBX5	TBX	DBD	Dimeric	HT-SELEX	Jolma et al 2013
SE00312	T	TBX	full	Dimeric	HT-SELEX	Jolma et al 2013
SE00313	TEAD1	TEA	full	Monomeric	HT-SELEX	Jolma et al 2013
SE00314	TEAD1	TEA	full	Dimeric	HT-SELEX	Jolma et al 2013
SE00315	TEAD3	TEA	DBD	Dimeric	HT-SELEX	Jolma et al 2013
SE00316	TEAD3	TEA	DBD	Monomeric	HT-SELEX	Jolma et al 2013
SE00317	TEAD4	TEA	DBD	Monomeric	HT-SELEX	Jolma et al 2013
SE00318	TFAP2A	TFAP	DBD	Dimeric	HT-SELEX	Jolma et al 2013
SE00319	TFAP2A	TFAP	DBD	Dimeric	HT-SELEX	Jolma et al 2013
SE00320	TFAP2A	TFAP	DBD	Dimeric	HT-SELEX	Jolma et al 2013
SE00321	TFAP2B	TFAP	DBD	Dimeric	HT-SELEX	Jolma et al 2013
SE00322	TFAP2B	TFAP	DBD	Dimeric	HT-SELEX	Jolma et al 2013
SE00323	TFAP2B	TFAP	DBD	Dimeric	HT-SELEX	Jolma et al 2013
SE00324	TFAP2C	TFAP	DBD	Dimeric	HT-SELEX	Jolma et al 2013
SE00325	TFAP2C	TFAP	DBD	Dimeric	HT-SELEX	Jolma et al 2013
SE00326	TFAP2C	TFAP	DBD	Dimeric	HT-SELEX	Jolma et al 2013
SE00327	TFAP2C	TFAP	full	Dimeric	HT-SELEX	Jolma et al 2013
SE00328	TFAP2C	TFAP	full	Dimeric	HT-SELEX	Jolma et al 2013
SE00329	TFAP2C	TFAP	full	Dimeric	HT-SELEX	Jolma et al 2013
SE00330	Tcfap2a	TFAP	DBD	Dimeric	HT-SELEX	Jolma et al 2013
SE00331	Tcfap2a	TFAP	DBD	Dimeric	HT-SELEX	Jolma et al 2013
SE00332	Tcfap2a	TFAP	DBD	Dimeric	HT-SELEX	Jolma et al 2013
SE00333	ARNTL	bHLH	DBD	Dimeric	HT-SELEX	Jolma et al 2013
SE00334	Ascl2	bHLH	DBD	Dimeric	HT-SELEX	Jolma et al 2013
SE00335	Atoh1	bHLH	DBD	Dimeric	HT-SELEX	Jolma et al 2013
SE00336	BHLHA15	bHLH	DBD	Dimeric	HT-SELEX	Jolma et al 2013
SE00337	BHLHB2	bHLH	DBD	Dimeric	HT-SELEX	Jolma et al 2013
SE00338	BHLHB3	bHLH	full	Dimeric	HT-SELEX	Jolma et al 2013
SE00339	BHLHE22	bHLH	DBD	Dimeric	HT-SELEX	Jolma et al 2013
SE00340	BHLHE23	bHLH	DBD	Dimeric	HT-SELEX	Jolma et al 2013
SE00341	BHLHE41	bHLH	full	Dimeric	HT-SELEX	Jolma et al 2013
SE00342	Bhlhb2	bHLH	DBD	Dimeric	HT-SELEX	Jolma et al 2013
SE00343	CLOCK	bHLH	DBD	Dimeric	HT-SELEX	Jolma et al 2013
SE00344	FIGLA	bHLH	DBD	Dimeric	HT-SELEX	Jolma et al 2013
SE00345	HES5	bHLH	DBD	Dimeric	HT-SELEX	Jolma et al 2013
SE00346	HES7	bHLH	DBD	Dimeric	HT-SELEX	Jolma et al 2013
SE00347	HEY1	bHLH	DBD	Dimeric	HT-SELEX	Jolma et al 2013
SE00348	HEY2	bHLH	DBD	Dimeric	HT-SELEX	Jolma et al 2013
SE00349	HEY2	bHLH	full	Dimeric	HT-SELEX	Jolma et al 2013
SE00350	ID4	bHLH	DBD	Dimeric	HT-SELEX	Jolma et al 2013
SE00351	MAX	bHLH	DBD	Dimer of Dimers	HT-SELEX	Jolma et al 2013
SE00352	MAX	bHLH	DBD	Dimeric	HT-SELEX	Jolma et al 2013
SE00353	MESP1	bHLH	DBD	Dimeric	HT-SELEX	Jolma et al 2013
SE00354	MLXIPL	bHLH	full	Dimeric	HT-SELEX	Jolma et al 2013
SE00355	MLX	bHLH	full	Dimeric	HT-SELEX	Jolma et al 2013
SE00356	MNT	bHLH	DBD	Dimeric	HT-SELEX	Jolma et al 2013
SE00357	MYF6	bHLH	full	Dimeric	HT-SELEX	Jolma et al 2013
SE00358	Mlx	bHLH	DBD	Dimeric	HT-SELEX	Jolma et al 2013
SE00359	NEUROD2	bHLH	full	Dimeric	HT-SELEX	Jolma et al 2013
SE00360	NEUROG2	bHLH	DBD	Dimeric	HT-SELEX	Jolma et al 2013
SE00361	NEUROG2	bHLH	full	Dimeric	HT-SELEX	Jolma et al 2013
SE00362	NHLH1	bHLH	DBD	Dimeric	HT-SELEX	Jolma et al 2013
SE00363	NHLH1	bHLH	full	Dimeric	HT-SELEX	Jolma et al 2013
SE00364	OLIG1	bHLH	DBD	Dimeric	HT-SELEX	Jolma et al 2013
SE00365	OLIG2	bHLH	DBD	Dimeric	HT-SELEX	Jolma et al 2013
SE00366	OLIG2	bHLH	full	Dimeric	HT-SELEX	Jolma et al 2013
SE00367	OLIG3	bHLH	DBD	Dimeric	HT-SELEX	Jolma et al 2013
SE00368	SREBF2	bHLH	DBD	Dimeric	HT-SELEX	Jolma et al 2013
SE00369	Srebf1	bHLH	DBD	Dimeric	HT-SELEX	Jolma et al 2013
SE00370	TCF3	bHLH	DBD	Dimeric	HT-SELEX	Jolma et al 2013
SE00371	TCF4	bHLH	DBD	Dimeric	HT-SELEX	Jolma et al 2013
SE00372	TCF4	bHLH	full	Dimeric	HT-SELEX	Jolma et al 2013
SE00373	TFAP4	bHLH	DBD	Dimeric	HT-SELEX	Jolma et al 2013
SE00374	TFAP4	bHLH	full	Dimeric	HT-SELEX	Jolma et al 2013
SE00375	TFE3	bHLH	DBD	Dimeric	HT-SELEX	Jolma et al 2013
SE00376	TFEB	bHLH	full	Dimeric	HT-SELEX	Jolma et al 2013
SE00377	Tcf21	bHLH	DBD	Dimeric	HT-SELEX	Jolma et al 2013
SE00378	USF1	bHLH	DBD	Dimeric	HT-SELEX	Jolma et al 2013
SE00379	ATF4	bZIP	DBD	Dimeric	HT-SELEX	Jolma et al 2013
SE00380	ATF7	bZIP	DBD	Dimeric	HT-SELEX	Jolma et al 2013
SE00381	Atf4	bZIP	DBD	Dimeric	HT-SELEX	Jolma et al 2013
SE00382	BATF3	bZIP	DBD	Dimeric	HT-SELEX	Jolma et al 2013
SE00383	CEBPB	bZIP	DBD	Dimeric	HT-SELEX	Jolma et al 2013
SE00384	CEBPB	bZIP	full	Dimeric	HT-SELEX	Jolma et al 2013
SE00385	CEBPD	bZIP	DBD	Dimeric	HT-SELEX	Jolma et al 2013
SE00386	CEBPE	bZIP	DBD	Dimeric	HT-SELEX	Jolma et al 2013
SE00387	CEBPG	bZIP	DBD	Dimeric	HT-SELEX	Jolma et al 2013
SE00388	CEBPG	bZIP	full	Dimeric	HT-SELEX	Jolma et al 2013
SE00389	CREB3L1	bZIP	DBD	Dimeric	HT-SELEX	Jolma et al 2013
SE00390	CREB3L1	bZIP	DBD	Dimeric	HT-SELEX	Jolma et al 2013
SE00391	CREB3L1	bZIP	full	Dimeric	HT-SELEX	Jolma et al 2013
SE00392	CREB3	bZIP	full	Dimeric	HT-SELEX	Jolma et al 2013
SE00393	CREB3	bZIP	full	Dimeric	HT-SELEX	Jolma et al 2013
SE00394	Cebpb	bZIP	DBD	Dimeric	HT-SELEX	Jolma et al 2013
SE00395	Creb3l2	bZIP	DBD	Dimeric	HT-SELEX	Jolma et al 2013
SE00396	Creb3l2	bZIP	DBD	Dimeric	HT-SELEX	Jolma et al 2013
SE00397	Creb5	bZIP	DBD	Dimeric	HT-SELEX	Jolma et al 2013
SE00398	DBP	bZIP	DBD	Dimeric	HT-SELEX	Jolma et al 2013
SE00399	DBP	bZIP	full	Dimeric	HT-SELEX	Jolma et al 2013
SE00400	Dbp	bZIP	DBD	Dimeric	HT-SELEX	Jolma et al 2013
SE00401	HLF	bZIP	full	Dimeric	HT-SELEX	Jolma et al 2013
SE00402	Hlf	bZIP	DBD	Dimeric	HT-SELEX	Jolma et al 2013
SE00403	JDP2	bZIP	DBD	Dimeric	HT-SELEX	Jolma et al 2013
SE00404	JDP2	bZIP	DBD	Dimeric	HT-SELEX	Jolma et al 2013
SE00405	JDP2	bZIP	full	Dimeric	HT-SELEX	Jolma et al 2013
SE00406	JDP2	bZIP	full	Dimeric	HT-SELEX	Jolma et al 2013
SE00407	Jdp2	bZIP	DBD	Dimeric	HT-SELEX	Jolma et al 2013
SE00408	Jdp2	bZIP	DBD	Dimeric	HT-SELEX	Jolma et al 2013
SE00409	MAFF	bZIP	DBD	Dimeric	HT-SELEX	Jolma et al 2013
SE00410	MAFG	bZIP	full	Dimeric	HT-SELEX	Jolma et al 2013
SE00411	MAFK	bZIP	DBD	Monomeric	HT-SELEX	Jolma et al 2013
SE00412	MAFK	bZIP	DBD	Dimeric	HT-SELEX	Jolma et al 2013
SE00413	MAFK	bZIP	full	Monomeric	HT-SELEX	Jolma et al 2013
SE00414	MAFK	bZIP	full	Dimeric	HT-SELEX	Jolma et al 2013
SE00415	Mafb	bZIP	DBD	Monomeric	HT-SELEX	Jolma et al 2013
SE00416	Mafb	bZIP	DBD	Dimeric	HT-SELEX	Jolma et al 2013
SE00417	Mafb	bZIP	DBD	Dimeric	HT-SELEX	Jolma et al 2013
SE00418	NFE2	bZIP	DBD	Dimeric	HT-SELEX	Jolma et al 2013
SE00419	NFIL3	bZIP	DBD	Dimeric	HT-SELEX	Jolma et al 2013
SE00420	NRL	bZIP	DBD	Monomeric	HT-SELEX	Jolma et al 2013
SE00421	TEF	bZIP	DBD	Dimeric	HT-SELEX	Jolma et al 2013
SE00422	TEF	bZIP	full	Dimeric	HT-SELEX	Jolma et al 2013
SE00423	XBP1	bZIP	DBD	Dimeric	HT-SELEX	Jolma et al 2013
SE00424	XBP1	bZIP	DBD	Dimeric	HT-SELEX	Jolma et al 2013
SE00425	FOXB1	forkhead	DBD	putative multimer	HT-SELEX	Jolma et al 2013
SE00426	FOXB1	forkhead	DBD	Dimeric	HT-SELEX	Jolma et al 2013
SE00427	FOXB1	forkhead	DBD	Monomeric	HT-SELEX	Jolma et al 2013
SE00428	FOXB1	forkhead	full	Monomeric	HT-SELEX	Jolma et al 2013
SE00429	FOXC1	forkhead	DBD	Dimeric	HT-SELEX	Jolma et al 2013
SE00430	FOXC1	forkhead	DBD	Dimeric	HT-SELEX	Jolma et al 2013
SE00431	FOXC1	forkhead	DBD	Monomeric	HT-SELEX	Jolma et al 2013
SE00432	FOXC2	forkhead	DBD	Dimeric	HT-SELEX	Jolma et al 2013
SE00433	FOXC2	forkhead	DBD	Dimeric	HT-SELEX	Jolma et al 2013
SE00434	FOXC2	forkhead	DBD	Monomeric	HT-SELEX	Jolma et al 2013
SE00435	FOXD2	forkhead	DBD	Dimeric	HT-SELEX	Jolma et al 2013
SE00436	FOXD2	forkhead	DBD	Monomeric	HT-SELEX	Jolma et al 2013
SE00437	FOXD3	forkhead	DBD	Dimeric	HT-SELEX	Jolma et al 2013
SE00438	FOXD3	forkhead	DBD	Monomeric	HT-SELEX	Jolma et al 2013
SE00439	FOXG1	forkhead	DBD	Dimeric	HT-SELEX	Jolma et al 2013
SE00440	FOXG1	forkhead	DBD	putatively multimeric	HT-SELEX	Jolma et al 2013
SE00441	FOXI1	forkhead	full	Monomeric	HT-SELEX	Jolma et al 2013
SE00442	FOXI1	forkhead	full	Dimeric	HT-SELEX	Jolma et al 2013
SE00443	FOXJ2	forkhead	DBD	Dimeric	HT-SELEX	Jolma et al 2013
SE00444	FOXJ2	forkhead	DBD	Monomeric	HT-SELEX	Jolma et al 2013
SE00445	FOXJ2	forkhead	DBD	Dimeric	HT-SELEX	Jolma et al 2013
SE00446	FOXJ3	forkhead	DBD	Monomeric	HT-SELEX	Jolma et al 2013
SE00447	FOXJ3	forkhead	DBD	Dimeric	HT-SELEX	Jolma et al 2013
SE00448	FOXJ3	forkhead	DBD	Dimeric	HT-SELEX	Jolma et al 2013
SE00449	FOXK1	forkhead	DBD	putatively multimeric	HT-SELEX	Jolma et al 2013
SE00450	FOXL1	forkhead	full	Monomeric	HT-SELEX	Jolma et al 2013
SE00451	FOXL1	forkhead	full	Dimeric	HT-SELEX	Jolma et al 2013
SE00452	FOXO1	forkhead	DBD	Monomeric	HT-SELEX	Jolma et al 2013
SE00453	FOXO1	forkhead	DBD	Dimeric	HT-SELEX	Jolma et al 2013
SE00454	FOXO1	forkhead	DBD	putatively multimeric	HT-SELEX	Jolma et al 2013
SE00455	FOXO3	forkhead	full	Dimeric	HT-SELEX	Jolma et al 2013
SE00456	FOXO3	forkhead	full	Monomeric	HT-SELEX	Jolma et al 2013
SE00457	FOXO3	forkhead	full	putatively multimeric	HT-SELEX	Jolma et al 2013
SE00458	FOXO4	forkhead	DBD	Dimeric	HT-SELEX	Jolma et al 2013
SE00459	FOXO4	forkhead	DBD	Monomeric	HT-SELEX	Jolma et al 2013
SE00460	FOXO4	forkhead	DBD	putatively multimeric	HT-SELEX	Jolma et al 2013
SE00461	FOXO6	forkhead	DBD	Dimeric	HT-SELEX	Jolma et al 2013
SE00462	FOXO6	forkhead	DBD	Monomeric	HT-SELEX	Jolma et al 2013
SE00463	FOXO6	forkhead	DBD	putatively multimeric	HT-SELEX	Jolma et al 2013
SE00464	FOXP3	forkhead	DBD	Monomeric	HT-SELEX	Jolma et al 2013
SE00465	Foxc1	forkhead	DBD	Dimeric	HT-SELEX	Jolma et al 2013
SE00466	Foxc1	forkhead	DBD	Monomeric	HT-SELEX	Jolma et al 2013
SE00467	Foxg1	forkhead	DBD	Dimeric	HT-SELEX	Jolma et al 2013
SE00468	Foxg1	forkhead	DBD	putatively multimeric	HT-SELEX	Jolma et al 2013
SE00469	Foxg1	forkhead	DBD	Monomeric	HT-SELEX	Jolma et al 2013
SE00470	Foxj3	forkhead	DBD	putatively multimeric	HT-SELEX	Jolma et al 2013
SE00471	Foxj3	forkhead	DBD	Dimeric	HT-SELEX	Jolma et al 2013
SE00472	Foxj3	forkhead	DBD	Monomeric	HT-SELEX	Jolma et al 2013
SE00473	Foxj3	forkhead	DBD	Dimeric	HT-SELEX	Jolma et al 2013
SE00474	Foxk1	forkhead	DBD	putatively multimeric	HT-SELEX	Jolma et al 2013
SE00475	Foxk1	forkhead	DBD	Monomeric	HT-SELEX	Jolma et al 2013
SE00476	ALX3	homeodomain	DBD	Monomeric	HT-SELEX	Jolma et al 2013
SE00477	ALX3	homeodomain	full	Monomeric	HT-SELEX	Jolma et al 2013
SE00478	ALX3	homeodomain	full	Dimeric	HT-SELEX	Jolma et al 2013
SE00479	ALX4	homeodomain	DBD	Dimeric	HT-SELEX	Jolma et al 2013
SE00480	ARX	homeodomain	DBD	Dimeric	HT-SELEX	Jolma et al 2013
SE00481	Alx1	homeodomain	DBD	Monomeric	HT-SELEX	Jolma et al 2013
SE00482	Alx1	homeodomain	DBD	Dimeric	HT-SELEX	Jolma et al 2013
SE00483	Alx4	homeodomain	DBD	Dimeric	HT-SELEX	Jolma et al 2013
SE00484	Arx	homeodomain	DBD	Dimeric	HT-SELEX	Jolma et al 2013
SE00485	BARHL2	homeodomain	DBD	Monomeric	HT-SELEX	Jolma et al 2013
SE00486	BARHL2	homeodomain	DBD	Monomeric	HT-SELEX	Jolma et al 2013
SE00487	BARHL2	homeodomain	DBD	Dimeric	HT-SELEX	Jolma et al 2013
SE00488	BARHL2	homeodomain	full	Monomeric	HT-SELEX	Jolma et al 2013
SE00489	BARHL2	homeodomain	full	Monomeric	HT-SELEX	Jolma et al 2013
SE00490	BARHL2	homeodomain	full	Dimeric	HT-SELEX	Jolma et al 2013
SE00491	BARX1	homeodomain	DBD	Dimeric	HT-SELEX	Jolma et al 2013
SE00492	BARX1	homeodomain	DBD	Monomeric	HT-SELEX	Jolma et al 2013
SE00493	BSX	homeodomain	DBD	Monomeric	HT-SELEX	Jolma et al 2013
SE00494	Barhl1	homeodomain	DBD	Monomeric	HT-SELEX	Jolma et al 2013
SE00495	Barhl1	homeodomain	DBD	Monomeric	HT-SELEX	Jolma et al 2013
SE00496	Barhl1	homeodomain	DBD	Dimeric	HT-SELEX	Jolma et al 2013
SE00497	CART1	homeodomain	DBD	Dimeric	HT-SELEX	Jolma et al 2013
SE00498	CDX1	homeodomain	DBD	Monomeric	HT-SELEX	Jolma et al 2013
SE00499	CDX2	homeodomain	DBD	Monomeric	HT-SELEX	Jolma et al 2013
SE00500	DLX1	homeodomain	DBD	Monomeric	HT-SELEX	Jolma et al 2013
SE00501	DLX2	homeodomain	DBD	Monomeric	HT-SELEX	Jolma et al 2013
SE00502	DLX3	homeodomain	DBD	Monomeric	HT-SELEX	Jolma et al 2013
SE00503	DLX4	homeodomain	DBD	Monomeric	HT-SELEX	Jolma et al 2013
SE00504	DLX5	homeodomain	full	Monomeric	HT-SELEX	Jolma et al 2013
SE00505	DLX6	homeodomain	DBD	Monomeric	HT-SELEX	Jolma et al 2013
SE00506	DMBX1	homeodomain	DBD	Monomeric	HT-SELEX	Jolma et al 2013
SE00507	DPRX	homeodomain	DBD	Monomeric	HT-SELEX	Jolma et al 2013
SE00508	DPRX	homeodomain	DBD	Monomeric	HT-SELEX	Jolma et al 2013
SE00509	DRGX	homeodomain	DBD	Dimeric	HT-SELEX	Jolma et al 2013
SE00510	DUXA	homeodomain	DBD	Dimeric	HT-SELEX	Jolma et al 2013
SE00511	Dlx1	homeodomain	DBD	Monomeric	HT-SELEX	Jolma et al 2013
SE00512	Dlx2	homeodomain	DBD	Monomeric	HT-SELEX	Jolma et al 2013
SE00513	EMX1	homeodomain	DBD	Monomeric	HT-SELEX	Jolma et al 2013
SE00514	EMX1	homeodomain	DBD	Dimeric	HT-SELEX	Jolma et al 2013
SE00515	EMX2	homeodomain	DBD	Monomeric	HT-SELEX	Jolma et al 2013
SE00516	EMX2	homeodomain	DBD	Dimeric	HT-SELEX	Jolma et al 2013
SE00517	EN1	homeodomain	DBD	Monomeric	HT-SELEX	Jolma et al 2013
SE00518	EN1	homeodomain	DBD	Dimeric	HT-SELEX	Jolma et al 2013
SE00519	EN1	homeodomain	full	Monomeric	HT-SELEX	Jolma et al 2013
SE00520	EN1	homeodomain	full	Dimeric	HT-SELEX	Jolma et al 2013
SE00521	EN2	homeodomain	DBD	Monomeric	HT-SELEX	Jolma et al 2013
SE00522	EN2	homeodomain	full	Monomeric	HT-SELEX	Jolma et al 2013
SE00523	ESX1	homeodomain	DBD	Monomeric	HT-SELEX	Jolma et al 2013
SE00524	ESX1	homeodomain	full	Monomeric	HT-SELEX	Jolma et al 2013
SE00525	EVX1	homeodomain	DBD	Monomeric	HT-SELEX	Jolma et al 2013
SE00526	EVX2	homeodomain	DBD	Monomeric	HT-SELEX	Jolma et al 2013
SE00527	En2	homeodomain	DBD	Monomeric	HT-SELEX	Jolma et al 2013
SE00528	GBX1	homeodomain	DBD	Monomeric	HT-SELEX	Jolma et al 2013
SE00529	GBX2	homeodomain	DBD	Monomeric	HT-SELEX	Jolma et al 2013
SE00530	GBX2	homeodomain	DBD	Dimeric	HT-SELEX	Jolma et al 2013
SE00531	GBX2	homeodomain	full	Monomeric	HT-SELEX	Jolma et al 2013
SE00532	GSC2	homeodomain	DBD	Monomeric	HT-SELEX	Jolma et al 2013
SE00533	GSC	homeodomain	full	Monomeric	HT-SELEX	Jolma et al 2013
SE00534	GSX1	homeodomain	DBD	Monomeric	HT-SELEX	Jolma et al 2013
SE00535	GSX2	homeodomain	DBD	Monomeric	HT-SELEX	Jolma et al 2013
SE00536	Gbx1	homeodomain	DBD	Monomeric	HT-SELEX	Jolma et al 2013
SE00537	Gbx2	homeodomain	DBD	Monomeric	HT-SELEX	Jolma et al 2013
SE00538	HESX1	homeodomain	DBD	Monomeric	HT-SELEX	Jolma et al 2013
SE00539	HESX1	homeodomain	DBD	Dimeric	HT-SELEX	Jolma et al 2013
SE00540	HMBOX1	homeodomain	DBD	Monomeric	HT-SELEX	Jolma et al 2013
SE00541	HMX1	homeodomain	DBD	Monomeric	HT-SELEX	Jolma et al 2013
SE00542	HMX2	homeodomain	DBD	Monomeric	HT-SELEX	Jolma et al 2013
SE00543	HMX3	homeodomain	DBD	Monomeric	HT-SELEX	Jolma et al 2013
SE00544	HNF1A	homeodomain	full	Dimeric	HT-SELEX	Jolma et al 2013
SE00545	HNF1B	homeodomain	full	Dimeric	HT-SELEX	Jolma et al 2013
SE00546	HNF1B	homeodomain	full	Dimeric	HT-SELEX	Jolma et al 2013
SE00547	HOXA10	homeodomain	DBD	Monomeric	HT-SELEX	Jolma et al 2013
SE00548	HOXA10	homeodomain	DBD	Monomeric	HT-SELEX	Jolma et al 2013
SE00549	HOXA13	homeodomain	DBD	Monomeric	HT-SELEX	Jolma et al 2013
SE00550	HOXA13	homeodomain	DBD	Monomeric	HT-SELEX	Jolma et al 2013
SE00551	HOXA13	homeodomain	full	Monomeric	HT-SELEX	Jolma et al 2013
SE00552	HOXA13	homeodomain	full	Monomeric	HT-SELEX	Jolma et al 2013
SE00553	HOXA1	homeodomain	DBD	Monomeric	HT-SELEX	Jolma et al 2013
SE00554	HOXA2	homeodomain	DBD	Monomeric	HT-SELEX	Jolma et al 2013
SE00555	HOXB13	homeodomain	DBD	Monomeric	HT-SELEX	Jolma et al 2013
SE00556	HOXB13	homeodomain	DBD	Monomeric	HT-SELEX	Jolma et al 2013
SE00557	HOXB2	homeodomain	DBD	Monomeric	HT-SELEX	Jolma et al 2013
SE00558	HOXB3	homeodomain	DBD	Monomeric	HT-SELEX	Jolma et al 2013
SE00559	HOXB5	homeodomain	DBD	Monomeric	HT-SELEX	Jolma et al 2013
SE00560	HOXC10	homeodomain	DBD	Monomeric	HT-SELEX	Jolma et al 2013
SE00561	HOXC10	homeodomain	DBD	Monomeric	HT-SELEX	Jolma et al 2013
SE00562	HOXC10	homeodomain	DBD	Monomeric	HT-SELEX	Jolma et al 2013
SE00563	HOXC11	homeodomain	DBD	Monomeric	HT-SELEX	Jolma et al 2013
SE00564	HOXC11	homeodomain	DBD	Monomeric	HT-SELEX	Jolma et al 2013
SE00565	HOXC11	homeodomain	full	Monomeric	HT-SELEX	Jolma et al 2013
SE00566	HOXC11	homeodomain	full	Monomeric	HT-SELEX	Jolma et al 2013
SE00567	HOXC12	homeodomain	DBD	Monomeric	HT-SELEX	Jolma et al 2013
SE00568	HOXC12	homeodomain	DBD	Monomeric	HT-SELEX	Jolma et al 2013
SE00569	HOXC13	homeodomain	DBD	Monomeric	HT-SELEX	Jolma et al 2013
SE00570	HOXC13	homeodomain	DBD	Monomeric	HT-SELEX	Jolma et al 2013
SE00571	HOXD11	homeodomain	DBD	Monomeric	HT-SELEX	Jolma et al 2013
SE00572	HOXD11	homeodomain	DBD	Monomeric	HT-SELEX	Jolma et al 2013
SE00573	HOXD12	homeodomain	DBD	Monomeric	HT-SELEX	Jolma et al 2013
SE00574	HOXD12	homeodomain	DBD	Monomeric	HT-SELEX	Jolma et al 2013
SE00575	HOXD13	homeodomain	DBD	Monomeric	HT-SELEX	Jolma et al 2013
SE00576	HOXD13	homeodomain	DBD	Monomeric	HT-SELEX	Jolma et al 2013
SE00577	HOXD8	homeodomain	DBD	Monomeric	HT-SELEX	Jolma et al 2013
SE00578	Hoxa11	homeodomain	DBD	Monomeric	HT-SELEX	Jolma et al 2013
SE00579	Hoxa11	homeodomain	DBD	Monomeric	HT-SELEX	Jolma et al 2013
SE00580	Hoxa2	homeodomain	DBD	Monomeric	HT-SELEX	Jolma et al 2013
SE00581	Hoxc10	homeodomain	DBD	Monomeric	HT-SELEX	Jolma et al 2013
SE00582	Hoxc10	homeodomain	DBD	Monomeric	HT-SELEX	Jolma et al 2013
SE00583	Hoxd13	homeodomain	DBD	Monomeric	HT-SELEX	Jolma et al 2013
SE00584	Hoxd13	homeodomain	DBD	Monomeric	HT-SELEX	Jolma et al 2013
SE00585	Hoxd3	homeodomain	DBD	Monomeric	HT-SELEX	Jolma et al 2013
SE00586	Hoxd9	homeodomain	DBD	Monomeric	HT-SELEX	Jolma et al 2013
SE00587	Hoxd9	homeodomain	DBD	Monomeric	HT-SELEX	Jolma et al 2013
SE00588	Hoxd9	homeodomain	DBD	Monomeric	HT-SELEX	Jolma et al 2013
SE00589	IRX2	homeodomain	DBD	Dimeric	HT-SELEX	Jolma et al 2013
SE00590	IRX5	homeodomain	DBD	Dimeric	HT-SELEX	Jolma et al 2013
SE00591	ISL2	homeodomain	DBD	Monomeric	HT-SELEX	Jolma et al 2013
SE00592	ISX	homeodomain	DBD	Dimeric	HT-SELEX	Jolma et al 2013
SE00593	ISX	homeodomain	DBD	Monomeric	HT-SELEX	Jolma et al 2013
SE00594	ISX	homeodomain	full	Monomeric	HT-SELEX	Jolma et al 2013
SE00595	Irx3	homeodomain	DBD	Dimeric	HT-SELEX	Jolma et al 2013
SE00596	LBX2	homeodomain	DBD	Dimeric	HT-SELEX	Jolma et al 2013
SE00597	LBX2	homeodomain	DBD	Monomeric	HT-SELEX	Jolma et al 2013
SE00598	LHX2	homeodomain	DBD	Monomeric	HT-SELEX	Jolma et al 2013
SE00599	LHX2	homeodomain	DBD	Dimeric	HT-SELEX	Jolma et al 2013
SE00600	LHX6	homeodomain	full	Monomeric	HT-SELEX	Jolma et al 2013
SE00601	LHX6	homeodomain	full	Dimeric	HT-SELEX	Jolma et al 2013
SE00602	LHX6	homeodomain	full	Dimeric	HT-SELEX	Jolma et al 2013
SE00603	LHX9	homeodomain	DBD	Monomeric	HT-SELEX	Jolma et al 2013
SE00604	LHX9	homeodomain	DBD	Dimeric	HT-SELEX	Jolma et al 2013
SE00605	LMX1A	homeodomain	DBD	Monomeric	HT-SELEX	Jolma et al 2013
SE00606	LMX1B	homeodomain	DBD	Monomeric	HT-SELEX	Jolma et al 2013
SE00607	LMX1B	homeodomain	full	Monomeric	HT-SELEX	Jolma et al 2013
SE00608	Lhx4	homeodomain	DBD	Monomeric	HT-SELEX	Jolma et al 2013
SE00609	Lhx8	homeodomain	DBD	Dimeric	HT-SELEX	Jolma et al 2013
SE00610	Lhx8	homeodomain	DBD	Monomeric	HT-SELEX	Jolma et al 2013
SE00611	Lhx8	homeodomain	DBD	Dimeric	HT-SELEX	Jolma et al 2013
SE00612	MEOX1	homeodomain	full	Monomeric	HT-SELEX	Jolma et al 2013
SE00613	MEOX2	homeodomain	DBD	Monomeric	HT-SELEX	Jolma et al 2013
SE00614	MEOX2	homeodomain	DBD	Dimeric	HT-SELEX	Jolma et al 2013
SE00615	MEOX2	homeodomain	DBD	Dimeric	HT-SELEX	Jolma et al 2013
SE00616	MIXL1	homeodomain	full	Monomeric	HT-SELEX	Jolma et al 2013
SE00617	MNX1	homeodomain	DBD	Monomeric	HT-SELEX	Jolma et al 2013
SE00618	MSX1	homeodomain	DBD	Dimeric	HT-SELEX	Jolma et al 2013
SE00619	MSX1	homeodomain	DBD	Monomeric	HT-SELEX	Jolma et al 2013
SE00620	MSX1	homeodomain	full	Monomeric	HT-SELEX	Jolma et al 2013
SE00621	MSX2	homeodomain	DBD	Dimeric	HT-SELEX	Jolma et al 2013
SE00622	MSX2	homeodomain	DBD	Monomeric	HT-SELEX	Jolma et al 2013
SE00623	Meox2	homeodomain	DBD	Monomeric	HT-SELEX	Jolma et al 2013
SE00624	Msx3	homeodomain	DBD	Dimeric	HT-SELEX	Jolma et al 2013
SE00625	Msx3	homeodomain	DBD	Monomeric	HT-SELEX	Jolma et al 2013
SE00626	NKX2-3	homeodomain	DBD	Monomeric	HT-SELEX	Jolma et al 2013
SE00627	NKX2-3	homeodomain	full	Monomeric	HT-SELEX	Jolma et al 2013
SE00628	NKX2-8	homeodomain	DBD	Monomeric	HT-SELEX	Jolma et al 2013
SE00629	NKX2-8	homeodomain	full	Monomeric	HT-SELEX	Jolma et al 2013
SE00630	NKX3-1	homeodomain	full	Monomeric	HT-SELEX	Jolma et al 2013
SE00631	NKX3-2	homeodomain	DBD	Monomeric	HT-SELEX	Jolma et al 2013
SE00632	NKX6-1	homeodomain	DBD	Monomeric	HT-SELEX	Jolma et al 2013
SE00633	NKX6-1	homeodomain	full	Monomeric	HT-SELEX	Jolma et al 2013
SE00634	NKX6-2	homeodomain	DBD	Monomeric	HT-SELEX	Jolma et al 2013
SE00635	NKX6-2	homeodomain	full	Monomeric	HT-SELEX	Jolma et al 2013
SE00636	NOTO	homeodomain	DBD	Monomeric	HT-SELEX	Jolma et al 2013
SE00637	Nkx3-1	homeodomain	DBD	Monomeric	HT-SELEX	Jolma et al 2013
SE00638	Nkx6-1	homeodomain	DBD	Monomeric	HT-SELEX	Jolma et al 2013
SE00639	OTX1	homeodomain	DBD	Dimeric	HT-SELEX	Jolma et al 2013
SE00640	OTX1	homeodomain	DBD	Monomeric	HT-SELEX	Jolma et al 2013
SE00641	OTX2	homeodomain	DBD	Dimeric	HT-SELEX	Jolma et al 2013
SE00642	OTX2	homeodomain	DBD	Monomeric	HT-SELEX	Jolma et al 2013
SE00643	Otx1	homeodomain	DBD	Dimeric	HT-SELEX	Jolma et al 2013
SE00644	Otx1	homeodomain	DBD	Monomeric	HT-SELEX	Jolma et al 2013
SE00645	PDX1	homeodomain	DBD	Dimeric	HT-SELEX	Jolma et al 2013
SE00646	PDX1	homeodomain	DBD	Monomeric	HT-SELEX	Jolma et al 2013
SE00647	PHOX2A	homeodomain	DBD	Dimeric	HT-SELEX	Jolma et al 2013
SE00648	PHOX2B	homeodomain	DBD	Dimeric	HT-SELEX	Jolma et al 2013
SE00649	PHOX2B	homeodomain	full	Dimeric	HT-SELEX	Jolma et al 2013
SE00650	PITX1	homeodomain	DBD	Monomeric	HT-SELEX	Jolma et al 2013
SE00651	PITX1	homeodomain	full	Monomeric	HT-SELEX	Jolma et al 2013
SE00652	PITX3	homeodomain	DBD	Monomeric	HT-SELEX	Jolma et al 2013
SE00653	PROP1	homeodomain	DBD	Dimeric	HT-SELEX	Jolma et al 2013
SE00654	PROP1	homeodomain	full	Dimeric	HT-SELEX	Jolma et al 2013
SE00655	PRRX1	homeodomain	DBD	Monomeric	HT-SELEX	Jolma et al 2013
SE00656	PRRX1	homeodomain	full	Monomeric	HT-SELEX	Jolma et al 2013
SE00657	PRRX1	homeodomain	full	Dimeric	HT-SELEX	Jolma et al 2013
SE00658	PRRX2	homeodomain	full	Monomeric	HT-SELEX	Jolma et al 2013
SE00659	Prrx2	homeodomain	DBD	Monomeric	HT-SELEX	Jolma et al 2013
SE00660	RAXL1	homeodomain	DBD	Monomeric	HT-SELEX	Jolma et al 2013
SE00661	RAX	homeodomain	DBD	Monomeric	HT-SELEX	Jolma et al 2013
SE00662	RHOXF1	homeodomain	DBD	Dimeric	HT-SELEX	Jolma et al 2013
SE00663	RHOXF1	homeodomain	DBD	Monomeric	HT-SELEX	Jolma et al 2013
SE00664	RHOXF1	homeodomain	full	Dimeric	HT-SELEX	Jolma et al 2013
SE00665	RHOXF1	homeodomain	full	Monomeric	HT-SELEX	Jolma et al 2013
SE00666	Rhox11	homeodomain	DBD	Monomeric	HT-SELEX	Jolma et al 2013
SE00667	SHOX2	homeodomain	DBD	Monomeric	HT-SELEX	Jolma et al 2013
SE00668	SHOX	homeodomain	DBD	Monomeric	HT-SELEX	Jolma et al 2013
SE00669	Shox2	homeodomain	DBD	Monomeric	HT-SELEX	Jolma et al 2013
SE00670	UNCX	homeodomain	DBD	Dimeric	HT-SELEX	Jolma et al 2013
SE00671	UNCX	homeodomain	DBD	Monomeric	HT-SELEX	Jolma et al 2013
SE00672	Uncx	homeodomain	DBD	Dimeric	HT-SELEX	Jolma et al 2013
SE00673	Uncx	homeodomain	DBD	Monomeric	HT-SELEX	Jolma et al 2013
SE00674	VAX1	homeodomain	DBD	Monomeric	HT-SELEX	Jolma et al 2013
SE00675	VAX2	homeodomain	DBD	Monomeric	HT-SELEX	Jolma et al 2013
SE00676	VENTX	homeodomain	DBD	Monomeric	HT-SELEX	Jolma et al 2013
SE00677	VENTX	homeodomain	DBD	Dimeric	HT-SELEX	Jolma et al 2013
SE00678	VSX1	homeodomain	DBD	Monomeric	HT-SELEX	Jolma et al 2013
SE00679	VSX1	homeodomain	full	Monomeric	HT-SELEX	Jolma et al 2013
SE00680	VSX2	homeodomain	DBD	Monomeric	HT-SELEX	Jolma et al 2013
SE00681	Vsx1	homeodomain	DBD	Monomeric	HT-SELEX	Jolma et al 2013
SE00682	AR	nuclearreceptor	DBD	Dimeric	HT-SELEX	Jolma et al 2013
SE00683	AR	nuclearreceptor	full	Dimeric	HT-SELEX	Jolma et al 2013
SE00684	Ar	nuclearreceptor	DBD	Dimeric	HT-SELEX	Jolma et al 2013
SE00685	ESR1	nuclearreceptor	DBD	Dimeric	HT-SELEX	Jolma et al 2013
SE00686	ESRRA	nuclearreceptor	DBD	Monomeric	HT-SELEX	Jolma et al 2013
SE00687	ESRRA	nuclearreceptor	DBD	Dimeric	HT-SELEX	Jolma et al 2013
SE00688	ESRRA	nuclearreceptor	DBD	Dimeric	HT-SELEX	Jolma et al 2013
SE00689	ESRRB	nuclearreceptor	DBD	Monomeric	HT-SELEX	Jolma et al 2013
SE00690	ESRRG	nuclearreceptor	full	Dimeric	HT-SELEX	Jolma et al 2013
SE00691	ESRRG	nuclearreceptor	full	Dimeric	HT-SELEX	Jolma et al 2013
SE00692	ESRRG	nuclearreceptor	full	Monomeric	HT-SELEX	Jolma et al 2013
SE00693	Esrra	nuclearreceptor	DBD	Dimeric	HT-SELEX	Jolma et al 2013
SE00694	Esrra	nuclearreceptor	DBD	Monomeric	HT-SELEX	Jolma et al 2013
SE00695	HNF4A	nuclearreceptor	DBD	Dimeric	HT-SELEX	Jolma et al 2013
SE00696	HNF4A	nuclearreceptor	DBD	Dimeric	HT-SELEX	Jolma et al 2013
SE00697	HNF4A	nuclearreceptor	full	Dimeric	HT-SELEX	Jolma et al 2013
SE00698	HNF4A	nuclearreceptor	full	Dimeric	HT-SELEX	Jolma et al 2013
SE00699	HNF4A	nuclearreceptor	full	Dimeric	HT-SELEX	Jolma et al 2013
SE00700	HNF4A	nuclearreceptor	full	Dimeric	HT-SELEX	Jolma et al 2013
SE00701	Hnf4a	nuclearreceptor	DBD	Dimeric	HT-SELEX	Jolma et al 2013
SE00702	NR2C2	nuclearreceptor	DBD	Dimeric	HT-SELEX	Jolma et al 2013
SE00703	NR2E1	nuclearreceptor	full	Monomeric	HT-SELEX	Jolma et al 2013
SE00704	NR2E1	nuclearreceptor	full	Dimeric	HT-SELEX	Jolma et al 2013
SE00705	NR2F1	nuclearreceptor	DBD	Dimeric	HT-SELEX	Jolma et al 2013
SE00706	NR2F1	nuclearreceptor	DBD	Dimeric	HT-SELEX	Jolma et al 2013
SE00707	NR2F1	nuclearreceptor	full	Monomeric	HT-SELEX	Jolma et al 2013
SE00708	NR2F6	nuclearreceptor	DBD	Dimeric	HT-SELEX	Jolma et al 2013
SE00709	NR2F6	nuclearreceptor	DBD	Dimeric	HT-SELEX	Jolma et al 2013
SE00710	NR2F6	nuclearreceptor	full	Dimeric	HT-SELEX	Jolma et al 2013
SE00711	NR3C1	nuclearreceptor	DBD	Dimeric	HT-SELEX	Jolma et al 2013
SE00712	NR3C2	nuclearreceptor	DBD	Dimeric	HT-SELEX	Jolma et al 2013
SE00713	NR4A2	nuclearreceptor	full	Dimeric	HT-SELEX	Jolma et al 2013
SE00714	NR4A2	nuclearreceptor	full	Dimeric	HT-SELEX	Jolma et al 2013
SE00715	NR4A2	nuclearreceptor	full	Monomeric	HT-SELEX	Jolma et al 2013
SE00716	Nr2e1	nuclearreceptor	DBD	Monomeric	HT-SELEX	Jolma et al 2013
SE00717	Nr2e1	nuclearreceptor	DBD	Dimeric	HT-SELEX	Jolma et al 2013
SE00718	Nr2f6	nuclearreceptor	DBD	Dimeric	HT-SELEX	Jolma et al 2013
SE00719	Nr2f6	nuclearreceptor	DBD	Dimeric	HT-SELEX	Jolma et al 2013
SE00720	RARA	nuclearreceptor	DBD	Dimeric	HT-SELEX	Jolma et al 2013
SE00721	RARA	nuclearreceptor	DBD	Dimeric	HT-SELEX	Jolma et al 2013
SE00722	RARA	nuclearreceptor	DBD	Dimeric	HT-SELEX	Jolma et al 2013
SE00723	RARA	nuclearreceptor	full	Dimeric	HT-SELEX	Jolma et al 2013
SE00724	RARA	nuclearreceptor	full	Dimeric	HT-SELEX	Jolma et al 2013
SE00725	RARA	nuclearreceptor	full	Dimeric	HT-SELEX	Jolma et al 2013
SE00726	RARG	nuclearreceptor	DBD	Dimeric	HT-SELEX	Jolma et al 2013
SE00727	RARG	nuclearreceptor	DBD	Dimeric	HT-SELEX	Jolma et al 2013
SE00728	RARG	nuclearreceptor	DBD	Dimeric	HT-SELEX	Jolma et al 2013
SE00729	RARG	nuclearreceptor	full	Dimeric	HT-SELEX	Jolma et al 2013
SE00730	RARG	nuclearreceptor	full	Dimeric	HT-SELEX	Jolma et al 2013
SE00731	RARG	nuclearreceptor	full	Dimeric	HT-SELEX	Jolma et al 2013
SE00732	RORA	nuclearreceptor	DBD	Dimeric	HT-SELEX	Jolma et al 2013
SE00733	RORA	nuclearreceptor	DBD	Dimeric	HT-SELEX	Jolma et al 2013
SE00734	RXRA	nuclearreceptor	DBD	Dimeric	HT-SELEX	Jolma et al 2013
SE00735	RXRA	nuclearreceptor	DBD	Dimeric	HT-SELEX	Jolma et al 2013
SE00736	RXRA	nuclearreceptor	full	Dimeric	HT-SELEX	Jolma et al 2013
SE00737	RXRA	nuclearreceptor	full	Dimeric	HT-SELEX	Jolma et al 2013
SE00738	RXRB	nuclearreceptor	DBD	Dimeric	HT-SELEX	Jolma et al 2013
SE00739	RXRG	nuclearreceptor	DBD	Dimeric	HT-SELEX	Jolma et al 2013
SE00740	RXRG	nuclearreceptor	DBD	Dimeric	HT-SELEX	Jolma et al 2013
SE00741	RXRG	nuclearreceptor	full	Dimeric	HT-SELEX	Jolma et al 2013
SE00742	Rara	nuclearreceptor	DBD	Dimeric	HT-SELEX	Jolma et al 2013
SE00743	Rara	nuclearreceptor	DBD	Dimeric	HT-SELEX	Jolma et al 2013
SE00744	Rara	nuclearreceptor	DBD	Dimeric	HT-SELEX	Jolma et al 2013
SE00745	Rarb	nuclearreceptor	DBD	Dimeric	HT-SELEX	Jolma et al 2013
SE00746	Rarb	nuclearreceptor	DBD	Dimeric	HT-SELEX	Jolma et al 2013
SE00747	Rarb	nuclearreceptor	DBD	Dimeric	HT-SELEX	Jolma et al 2013
SE00748	Rarg	nuclearreceptor	DBD	Dimeric	HT-SELEX	Jolma et al 2013
SE00749	Rarg	nuclearreceptor	DBD	Dimeric	HT-SELEX	Jolma et al 2013
SE00750	Rarg	nuclearreceptor	DBD	Dimeric	HT-SELEX	Jolma et al 2013
SE00751	Rxra	nuclearreceptor	DBD	Dimeric	HT-SELEX	Jolma et al 2013
SE00752	Rxra	nuclearreceptor	DBD	Dimeric	HT-SELEX	Jolma et al 2013
SE00753	Rxrb	nuclearreceptor	DBD	Dimeric	HT-SELEX	Jolma et al 2013
SE00754	THRA	nuclearreceptor	full	Dimeric	HT-SELEX	Jolma et al 2013
SE00755	THRB	nuclearreceptor	DBD	Dimeric	HT-SELEX	Jolma et al 2013
SE00756	THRB	nuclearreceptor	DBD	Dimeric	HT-SELEX	Jolma et al 2013
SE00757	THRB	nuclearreceptor	DBD	Dimeric	HT-SELEX	Jolma et al 2013
SE00758	VDR	nuclearreceptor	full	Dimeric	HT-SELEX	Jolma et al 2013
SE00759	Vdr	nuclearreceptor	DBD	Dimeric	HT-SELEX	Jolma et al 2013
SE00760	TP63	p53l	DBD	Dimeric	HT-SELEX	Jolma et al 2013
SE00761	Trp53	p53l	DBD	Dimeric	HT-SELEX	Jolma et al 2013
SE00762	Trp53	p53l	DBD	Dimeric	HT-SELEX	Jolma et al 2013
SE00763	Trp53	p53l	DBD	Dimeric	HT-SELEX	Jolma et al 2013
SE00764	Trp73	p53l	DBD	Dimeric	HT-SELEX	Jolma et al 2013
SE00765	GMEB2	SAND	DBD	Dimeric	HT-SELEX	Jolma et al 2013
SE00766	PITX1	homeodomain	full	Monomeric	HT-SELEX	Jolma et al 2013
SE00767	Egr1	C2H2	DBD	Monomeric	HT-SELEX	Jolma et al 2013
SE00768	MTF1	C2H2	DBD	Monomeric	HT-SELEX	Jolma et al 2013
SE00769	PRDM4	C2H2	full	Monomeric	HT-SELEX	Jolma et al 2013
SE00770	ZBTB49	C2H2	DBD	Monomeric	HT-SELEX	Jolma et al 2013
SE00771	ZNF232	C2H2	full	Monomeric	HT-SELEX	Jolma et al 2013
SE00772	ZNF282	C2H2	DBD	Monomeric	HT-SELEX	Jolma et al 2013
SE00773	ZNF435	C2H2	full	Dimeric	HT-SELEX	Jolma et al 2013
SE00774	ZNF713	C2H2	full	Monomeric	HT-SELEX	Jolma et al 2013
SE00775	CPEB1	RRM	full	Monomeric	HT-SELEX	Jolma et al 2013
SE00776	E2F1	E2F	DBD	Dimeric	HT-SELEX	Jolma et al 2013
SE00777	E2F1	E2F	DBD	Dimeric	HT-SELEX	Jolma et al 2013
SE00778	E2F2	E2F	DBD	Dimeric	HT-SELEX	Jolma et al 2013
SE00779	E2F4	E2F	DBD	Dimeric	HT-SELEX	Jolma et al 2013
SE00780	E2F4	E2F	DBD	Dimeric	HT-SELEX	Jolma et al 2013
SE00781	E2F8	E2F	DBD	Dimeric	HT-SELEX	Jolma et al 2013
SE00782	SOX10	HMG	full	Dimeric	HT-SELEX	Jolma et al 2013
SE00783	SOX10	HMG	full	Dimeric	HT-SELEX	Jolma et al 2013
SE00784	SOX10	HMG	full	Dimeric	HT-SELEX	Jolma et al 2013
SE00785	SOX10	HMG	full	Dimeric	HT-SELEX	Jolma et al 2013
SE00786	SOX10	HMG	full	Dimeric	HT-SELEX	Jolma et al 2013
SE00787	SOX14	HMG	DBD	Dimeric	HT-SELEX	Jolma et al 2013
SE00788	SOX14	HMG	DBD	Dimeric	HT-SELEX	Jolma et al 2013
SE00789	SOX14	HMG	DBD	Dimeric	HT-SELEX	Jolma et al 2013
SE00790	SOX15	HMG	full	Dimeric	HT-SELEX	Jolma et al 2013
SE00791	SOX15	HMG	full	Dimeric	HT-SELEX	Jolma et al 2013
SE00792	SOX15	HMG	full	Dimeric	HT-SELEX	Jolma et al 2013
SE00793	SOX18	HMG	full	Dimeric	HT-SELEX	Jolma et al 2013
SE00794	SOX18	HMG	full	Dimeric	HT-SELEX	Jolma et al 2013
SE00795	SOX18	HMG	full	Dimeric	HT-SELEX	Jolma et al 2013
SE00796	SOX21	HMG	DBD	Dimeric	HT-SELEX	Jolma et al 2013
SE00797	SOX21	HMG	DBD	Dimeric	HT-SELEX	Jolma et al 2013
SE00798	SOX21	HMG	DBD	Dimeric	HT-SELEX	Jolma et al 2013
SE00799	SOX21	HMG	DBD	Dimeric	HT-SELEX	Jolma et al 2013
SE00800	SOX2	HMG	DBD	Dimeric	HT-SELEX	Jolma et al 2013
SE00801	SOX2	HMG	DBD	Dimeric	HT-SELEX	Jolma et al 2013
SE00802	SOX2	HMG	DBD	Dimeric	HT-SELEX	Jolma et al 2013
SE00803	SOX2	HMG	full	Dimeric	HT-SELEX	Jolma et al 2013
SE00804	SOX2	HMG	full	Dimeric	HT-SELEX	Jolma et al 2013
SE00805	SOX2	HMG	full	Dimeric	HT-SELEX	Jolma et al 2013
SE00806	SOX4	HMG	DBD	Dimeric	HT-SELEX	Jolma et al 2013
SE00807	SOX7	HMG	full	Dimeric	HT-SELEX	Jolma et al 2013
SE00808	SOX7	HMG	full	Dimeric	HT-SELEX	Jolma et al 2013
SE00809	SOX7	HMG	full	Dimeric	HT-SELEX	Jolma et al 2013
SE00810	SOX8	HMG	DBD	Dimeric	HT-SELEX	Jolma et al 2013
SE00811	SOX8	HMG	DBD	Dimeric	HT-SELEX	Jolma et al 2013
SE00812	SOX8	HMG	DBD	Dimeric	HT-SELEX	Jolma et al 2013
SE00813	SOX8	HMG	DBD	Dimeric	HT-SELEX	Jolma et al 2013
SE00814	SOX8	HMG	DBD	Dimeric	HT-SELEX	Jolma et al 2013
SE00815	SOX8	HMG	full	Dimeric	HT-SELEX	Jolma et al 2013
SE00816	SOX8	HMG	full	Dimeric	HT-SELEX	Jolma et al 2013
SE00817	SOX8	HMG	full	Dimeric	HT-SELEX	Jolma et al 2013
SE00818	SOX9	HMG	full	Dimeric	HT-SELEX	Jolma et al 2013
SE00819	SOX9	HMG	full	Dimeric	HT-SELEX	Jolma et al 2013
SE00820	SOX9	HMG	full	Dimeric	HT-SELEX	Jolma et al 2013
SE00821	SOX9	HMG	full	Dimeric	HT-SELEX	Jolma et al 2013
SE00822	SOX9	HMG	full	Dimeric	HT-SELEX	Jolma et al 2013
SE00823	SOX9	HMG	full	Dimeric	HT-SELEX	Jolma et al 2013
SE00824	SRY	HMG	DBD	Dimeric	HT-SELEX	Jolma et al 2013
SE00825	SRY	HMG	DBD	Dimeric	HT-SELEX	Jolma et al 2013
SE00826	SRY	HMG	DBD	Dimeric	HT-SELEX	Jolma et al 2013
SE00827	SRY	HMG	DBD	Dimeric	HT-SELEX	Jolma et al 2013
SE00828	Sox10	HMG	DBD	Dimeric	HT-SELEX	Jolma et al 2013
SE00829	Sox10	HMG	DBD	Dimeric	HT-SELEX	Jolma et al 2013
SE00830	Sox10	HMG	DBD	Dimeric	HT-SELEX	Jolma et al 2013
SE00831	Sox11	HMG	DBD	Dimeric	HT-SELEX	Jolma et al 2013
SE00832	Sox17	HMG	DBD	Dimeric	HT-SELEX	Jolma et al 2013
SE00833	Sox17	HMG	DBD	Dimeric	HT-SELEX	Jolma et al 2013
SE00834	Sox1	HMG	DBD	Dimeric	HT-SELEX	Jolma et al 2013
SE00835	Sox1	HMG	DBD	Dimeric	HT-SELEX	Jolma et al 2013
SE00836	Sox1	HMG	DBD	Dimeric	HT-SELEX	Jolma et al 2013
SE00837	Sox1	HMG	DBD	Dimeric	HT-SELEX	Jolma et al 2013
SE00838	Sox3	HMG	DBD	Dimeric	HT-SELEX	Jolma et al 2013
SE00839	Sox3	HMG	DBD	Dimeric	HT-SELEX	Jolma et al 2013
SE00840	Sox3	HMG	DBD	Dimeric	HT-SELEX	Jolma et al 2013
SE00841	TBX20	TBX	full	Dimeric	HT-SELEX	Jolma et al 2013
SE00842	MSC	bHLH	full	Dimeric	HT-SELEX	Jolma et al 2013
SE00843	TFEC	bHLH	DBD	Dimeric	HT-SELEX	Jolma et al 2013
SE00844	CREB3L1	bZIP	full	Dimeric	HT-SELEX	Jolma et al 2013
SE00845	NR2F1	nuclearreceptor	DBD	Monomeric	HT-SELEX	Jolma et al 2013
SE00846	RARB	nuclearreceptor	full	Dimeric	HT-SELEX	Jolma et al 2013
SE00847	RXRG	nuclearreceptor	full	Dimeric	HT-SELEX	Jolma et al 2013
SE00848	Bhlhb2	bHLH	DBD	Monomeric	HT-SELEX	Jolma et al 2013
SE00849	E2F1	E2F	DBD	Monomeric	HT-SELEX	Jolma et al 2013
SE00850	E2F1	E2F	DBD	Monomeric	HT-SELEX	Jolma et al 2013
SE00851	RFX5	RFX	DBD	Dimeric	HT-SELEX	Jolma et al 2013
SE00852	YY2	C2H2	full	Dimeric	HT-SELEX	Jolma et al 2013
SE00853	EGR4	C2H2	DBD	Monomeric	HT-SELEX	Jolma et al 2013
SE00854	NFIA	NFI	full	Monomeric	HT-SELEX	Jolma et al 2013
SE00855	NFIX	NFI	full	Monomeric	HT-SELEX	Jolma et al 2013
SE00856	NFIX	NFI	full	Monomeric	HT-SELEX	Jolma et al 2013
SE00857	NFIX	NFI	full	Dimeric	HT-SELEX	Jolma et al 2013
SE00858	TFAP2A	AP2	DBD	Dimeric	HT-SELEX	Jolma et al 2013
SE00859	TFAP2A	AP2	DBD	Dimeric	HT-SELEX	Jolma et al 2013
SE00860	TFAP2A	AP2	DBD	Dimeric	HT-SELEX	Jolma et al 2013
SE00861	HES5	bHLH	DBD	Dimeric	HT-SELEX	Jolma et al 2013
SE00862	ESRRA	nuclearreceptor	DBD	Monomeric	HT-SELEX	Jolma et al 2013
SE00863	ESRRA	nuclearreceptor	DBD	Dimeric	HT-SELEX	Jolma et al 2013
SE00864	ESRRA	nuclearreceptor	DBD	Dimeric	HT-SELEX	Jolma et al 2013
SE00865	CREB3L1	bZIP	DBD	Dimeric	HT-SELEX	Jolma et al 2013
SE00866	CREB3L1	bZIP	DBD	Dimeric	HT-SELEX	Jolma et al 2013
SE00867	ELK1	ETS	DBD	Monomeric	HT-SELEX	Jolma et al 2013
SE00868	HOXD12	homeodomain	DBD	Monomeric	HT-SELEX	Jolma et al 2013
SE00869	HOXD12	homeodomain	DBD	Monomeric	HT-SELEX	Jolma et al 2013
