# Supplementary material for: Systematic identification of transcriptional regulatory modules from protein–protein interaction networks
Source: Nucleic Acids Res. 2013 Oct 16;42(1):e6. doi: 10.1093/nar/gkt913 (PMC3874207; doi:10.1093/nar/gkt913)
Supplement: Supplementary Data [file supp_gkt913_nar-01249-met-n-2013-File008.xlsx]

## Sheet: ESC TRMs
Supplementary Table 2. Numbers of motifs and genes/proteins at every step of the rTRM pipeline. Motifs are the number of enriched motifs; Entrez genes are the genes mapped from enriched motifs; Expressed, the number of those genes that are expressed in the target cell type; PPIs indicates the number of expressed genes found in the PPI network; TRM shows the number of genes in the final TRM.
Embryonic Stem Cells (ESCs)
Gene symbol	No. enriched motifs	No. Entrez genes	No. expressed genes	No. genes in PPIs	No. genes in final TRM
Myc	139	68	33	21	32
Ctcf	3	2	1	1	0
E2f1	138	65	34	18	20
Esrrb	103	34	15	11	22
Klf4	190	86	38	20	29
Mycn	144	70	38	24	36
Nanog	57	37	17	9	17
Pou5f1	165	77	35	20	28
Smad1	57	37	18	10	21
Sox2	177	98	22	10	14
Stat3	179	87	44	27	41
Tfcp2l1	65	41	22	13	21
Zfx	130	61	28	17	0

## Sheet: HSC TRMs
Hematopoietic Stem Cells (HSCs)
Gene symbol	No. enriched motifs	No. Entrez genez	No. expressed genes	No. genes in PPIs	No. genes in final TRM
Erg	397	192	74	41	64
Fli1	348	159	54	29	49
Gata2	84	34	22	12	16
Gfi1b	333	155	55	33	55
Lmo2	363	172	53	27	43
Lyl1	90	38	24	14	0
Meis1	368	180	62	31	38
Sfpi1	89	41	31	19	26
Runx1	379	182	64	35	57
Tal1	359	170	57	31	68
