# Supplementary material for: Systematic identification of transcriptional regulatory modules from protein–protein interaction networks
Source: Nucleic Acids Res. 2013 Oct 16;42(1):e6. doi: 10.1093/nar/gkt913 (PMC3874207; doi:10.1093/nar/gkt913)
Supplement: Supplementary Data [file supp_gkt913_nar-01249-met-n-2013-File009.xls]

## Sheet: esc_modules_genes_E2f1.txt
Supplementary Table 3. List of genes in TRMs. List of the genes included in the individual and combined TRMs for ESCs and HSCs. Annotations include their role (bridge or enriched), type (target or query), NCBI Entrez Gene id and associated symbol, description, and TFClass classification.
entrezgene	role	type	symbol	description	tfclass
11865	enriched	query	Arntl	aryl hydrocarbon receptor nuclear translocator-like	Basic helix-loop-helix factors (bHLH)
12753	enriched	query	Clock	circadian locomotor output cycles kaput	Basic helix-loop-helix factors (bHLH)
13555	bridge	target	E2f1	E2F transcription factor 1	Fork head / winged helix factors
14011	enriched	query	Etv6	ets variant gene 6 (TEL oncogene)	Tryptophan cluster factors
81601	bridge	query	Kat5	K(lysine) acetyltransferase 5
16600	enriched	target	Klf4	Kruppel-like factor 4 (gut)	C2H2 zinc finger factors
17187	enriched	query	Max	Max protein	Basic helix-loop-helix factors (bHLH)
17428	enriched	query	Mnt	max binding protein	Basic helix-loop-helix factors (bHLH)
17869	enriched	target	Myc	myelocytomatosis oncogene
18109	enriched	target	Mycn	v-myc myelocytomatosis viral related oncogene, neuroblastoma derived (avian)	Basic helix-loop-helix factors (bHLH)
18999	enriched	target	Pou5f1	POU domain, class 5, transcription factor 1	Homeo domain factors
19697	bridge	query	Rela	v-rel reticuloendotheliosis viral oncogene homolog A (avian)	Rel homology region (RHR) factors
20466	bridge	query	Sin3a	transcriptional regulator, SIN3A (yeast)
20586	bridge	query	Smarca4	SWI/SNF related, matrix associated, actin dependent regulator of chromatin, subfamily a, member 4
20683	enriched	query	Sp1	trans-acting transcription factor 1	C2H2 zinc finger factors
20687	enriched	query	Sp3	trans-acting transcription factor 3	C2H2 zinc finger factors
20787	enriched	query	Srebf1	sterol regulatory element binding transcription factor 1	Basic helix-loop-helix factors (bHLH)
209446	enriched	query	Tfe3	transcription factor E3	Basic helix-loop-helix factors (bHLH)
21425	enriched	query	Tfeb	transcription factor EB	Basic helix-loop-helix factors (bHLH)
22632	enriched	query	Yy1	YY1 transcription factor	C2H2 zinc finger factors

## Sheet: esc_modules_genes_Esrrb.txt
entrezgene	role	type	symbol	description	tfclass
12534	bridge	query	Cdk1	cyclin-dependent kinase 1
26379	enriched	query	Esrra	estrogen related receptor, alpha	Nuclear receptors with C4 zinc fingers
26380	enriched	target	Esrrb	estrogen related receptor, beta	Nuclear receptors with C4 zinc fingers
15182	bridge	query	Hdac2	histone deacetylase 2
18519	bridge	query	Kat2b	K(lysine) acetyltransferase 2B
16600	enriched	target	Klf4	Kruppel-like factor 4 (gut)	C2H2 zinc finger factors
71950	bridge	target	Nanog	Nanog homeobox
11614	bridge	query	Nr0b1	nuclear receptor subfamily 0, group B, member 1
268903	bridge	query	Nrip1	nuclear receptor interacting protein 1
18999	enriched	target	Pou5f1	POU domain, class 5, transcription factor 1	Homeo domain factors
19357	bridge	query	Rad21	RAD21 homolog (S. pombe)
19401	enriched	query	Rara	retinoic acid receptor, alpha	Nuclear receptors with C4 zinc fingers
51869	bridge	query	Rif1	Rap1 interacting factor 1 homolog (yeast)
20181	enriched	query	Rxra	retinoid X receptor alpha	Nuclear receptors with C4 zinc fingers
20182	enriched	query	Rxrb	retinoid X receptor beta	Nuclear receptors with C4 zinc fingers
99377	bridge	query	Sall4	sal-like 4 (Drosophila)
20586	bridge	query	Smarca4	SWI/SNF related, matrix associated, actin dependent regulator of chromatin, subfamily a, member 4
20683	enriched	query	Sp1	trans-acting transcription factor 1	C2H2 zinc finger factors
20687	enriched	query	Sp3	trans-acting transcription factor 3	C2H2 zinc finger factors
21374	bridge	query	Tbp	TATA box binding protein	TATA-binding proteins
21815	bridge	query	Tgif1	TGFB-induced factor homeobox 1	Homeo domain factors
226442	enriched	query	Zfp281	zinc finger protein 281	C2H2 zinc finger factors

## Sheet: esc_modules_genes_Klf4.txt
entrezgene	role	type	symbol	description	tfclass
13018	enriched	target	Ctcf	CCCTC-binding factor	C2H2 zinc finger factors
26379	enriched	query	Esrra	estrogen related receptor, alpha	Nuclear receptors with C4 zinc fingers
26380	enriched	target	Esrrb	estrogen related receptor, beta	Nuclear receptors with C4 zinc fingers
14011	enriched	query	Etv6	ets variant gene 6 (TEL oncogene)	Tryptophan cluster factors
15182	bridge	query	Hdac2	histone deacetylase 2
18519	bridge	query	Kat2b	K(lysine) acetyltransferase 2B
50794	enriched	query	Klf13	Kruppel-like factor 13	C2H2 zinc finger factors
16600	enriched	target	Klf4	Kruppel-like factor 4 (gut)	C2H2 zinc finger factors
71950	bridge	target	Nanog	Nanog homeobox
11614	bridge	query	Nr0b1	nuclear receptor subfamily 0, group B, member 1
268903	bridge	query	Nrip1	nuclear receptor interacting protein 1
20019	bridge	query	Polr1a	polymerase (RNA) I polypeptide A
18986	enriched	query	Pou2f1	POU domain, class 2, transcription factor 1	Homeo domain factors
18999	enriched	target	Pou5f1	POU domain, class 5, transcription factor 1	Homeo domain factors
19357	bridge	query	Rad21	RAD21 homolog (S. pombe)
19401	enriched	query	Rara	retinoic acid receptor, alpha	Nuclear receptors with C4 zinc fingers
20181	enriched	query	Rxra	retinoid X receptor alpha	Nuclear receptors with C4 zinc fingers
20182	enriched	query	Rxrb	retinoid X receptor beta	Nuclear receptors with C4 zinc fingers
99377	bridge	query	Sall4	sal-like 4 (Drosophila)
20466	bridge	query	Sin3a	transcriptional regulator, SIN3A (yeast)
20586	bridge	query	Smarca4	SWI/SNF related, matrix associated, actin dependent regulator of chromatin, subfamily a, member 4
20670	enriched	query	Sox15	SRY-box containing gene 15	High-mobility group (HMG) domain factors
20674	enriched	target	Sox2	SRY-box containing gene 2	High-mobility group (HMG) domain factors
20683	enriched	query	Sp1	trans-acting transcription factor 1	C2H2 zinc finger factors
20687	enriched	query	Sp3	trans-acting transcription factor 3	C2H2 zinc finger factors
21374	bridge	query	Tbp	TATA box binding protein	TATA-binding proteins
21815	bridge	query	Tgif1	TGFB-induced factor homeobox 1	Homeo domain factors
140858	bridge	query	Wdr5	WD repeat domain 5
22632	enriched	query	Yy1	YY1 transcription factor	C2H2 zinc finger factors

## Sheet: esc_modules_genes_Myc.txt
entrezgene	role	type	symbol	description	tfclass
11865	enriched	query	Arntl	aryl hydrocarbon receptor nuclear translocator-like	Basic helix-loop-helix factors (bHLH)
11911	enriched	query	Atf4	activating transcription factor 4	Basic leucine zipper factors (bZIP)
12753	enriched	query	Clock	circadian locomotor output cycles kaput	Basic helix-loop-helix factors (bHLH)
328572	bridge	query	Ep300	E1A binding protein p300
14011	enriched	query	Etv6	ets variant gene 6 (TEL oncogene)	Tryptophan cluster factors
15251	enriched	query	Hif1a	hypoxia inducible factor 1, alpha subunit	Basic helix-loop-helix factors (bHLH)
59026	bridge	query	Huwe1	HECT, UBA and WWE domain containing 1
15903	bridge	query	Id3	inhibitor of DNA binding 3
15904	enriched	query	Id4	inhibitor of DNA binding 4	Basic helix-loop-helix factors (bHLH)
16476	enriched	query	Jun	Jun oncogene	Basic leucine zipper factors (bZIP)
81601	bridge	query	Kat5	K(lysine) acetyltransferase 5
76893	bridge	query	Lass2	LAG1 homolog, ceramide synthase 2
17187	enriched	query	Max	Max protein	Basic helix-loop-helix factors (bHLH)
216154	bridge	query	Med16	mediator complex subunit 16
17428	enriched	query	Mnt	max binding protein	Basic helix-loop-helix factors (bHLH)
17869	enriched	target	Myc	myelocytomatosis oncogene
18109	enriched	target	Mycn	v-myc myelocytomatosis viral related oncogene, neuroblastoma derived (avian)	Basic helix-loop-helix factors (bHLH)
57320	bridge	query	Park7	Parkinson disease (autosomal recessive, early onset) 7
20019	bridge	query	Polr1a	polymerase (RNA) I polypeptide A
18999	enriched	target	Pou5f1	POU domain, class 5, transcription factor 1	Homeo domain factors
56736	bridge	query	Rnf14	ring finger protein 14
20466	bridge	query	Sin3a	transcriptional regulator, SIN3A (yeast)
20586	bridge	query	Smarca4	SWI/SNF related, matrix associated, actin dependent regulator of chromatin, subfamily a, member 4
20788	enriched	query	Srebf2	sterol regulatory element binding factor 2	Basic helix-loop-helix factors (bHLH)
21423	enriched	query	Tcf3	transcription factor 3	Basic helix-loop-helix factors (bHLH)
21413	enriched	query	Tcf4	transcription factor 4	Basic helix-loop-helix factors (bHLH)
209446	enriched	query	Tfe3	transcription factor E3	Basic helix-loop-helix factors (bHLH)
21425	enriched	query	Tfeb	transcription factor EB	Basic helix-loop-helix factors (bHLH)
22059	enriched	query	Trp53	transformation related protein 53	p53 domain factors
93765	bridge	query	Ube2n	ubiquitin-conjugating enzyme E2N
22632	enriched	query	Yy1	YY1 transcription factor	C2H2 zinc finger factors
30046	bridge	query	Zfp292	zinc finger protein 292

## Sheet: esc_modules_genes_Mycn.txt
entrezgene	role	type	symbol	description	tfclass
11865	enriched	query	Arntl	aryl hydrocarbon receptor nuclear translocator-like	Basic helix-loop-helix factors (bHLH)
11911	enriched	query	Atf4	activating transcription factor 4	Basic leucine zipper factors (bZIP)
12753	enriched	query	Clock	circadian locomotor output cycles kaput	Basic helix-loop-helix factors (bHLH)
13018	enriched	target	Ctcf	CCCTC-binding factor	C2H2 zinc finger factors
328572	bridge	query	Ep300	E1A binding protein p300
14011	enriched	query	Etv6	ets variant gene 6 (TEL oncogene)	Tryptophan cluster factors
15251	enriched	query	Hif1a	hypoxia inducible factor 1, alpha subunit	Basic helix-loop-helix factors (bHLH)
59026	bridge	query	Huwe1	HECT, UBA and WWE domain containing 1
16476	enriched	query	Jun	Jun oncogene	Basic leucine zipper factors (bZIP)
81601	bridge	query	Kat5	K(lysine) acetyltransferase 5
16600	enriched	target	Klf4	Kruppel-like factor 4 (gut)	C2H2 zinc finger factors
76893	bridge	query	Lass2	LAG1 homolog, ceramide synthase 2
17187	enriched	query	Max	Max protein	Basic helix-loop-helix factors (bHLH)
216154	bridge	query	Med16	mediator complex subunit 16
17428	enriched	query	Mnt	max binding protein	Basic helix-loop-helix factors (bHLH)
17869	enriched	target	Myc	myelocytomatosis oncogene
18109	enriched	target	Mycn	v-myc myelocytomatosis viral related oncogene, neuroblastoma derived (avian)	Basic helix-loop-helix factors (bHLH)
57320	bridge	query	Park7	Parkinson disease (autosomal recessive, early onset) 7
20019	bridge	query	Polr1a	polymerase (RNA) I polypeptide A
18999	enriched	target	Pou5f1	POU domain, class 5, transcription factor 1	Homeo domain factors
19697	bridge	query	Rela	v-rel reticuloendotheliosis viral oncogene homolog A (avian)	Rel homology region (RHR) factors
56736	bridge	query	Rnf14	ring finger protein 14
20466	bridge	query	Sin3a	transcriptional regulator, SIN3A (yeast)
20586	bridge	query	Smarca4	SWI/SNF related, matrix associated, actin dependent regulator of chromatin, subfamily a, member 4
20683	enriched	query	Sp1	trans-acting transcription factor 1	C2H2 zinc finger factors
20687	enriched	query	Sp3	trans-acting transcription factor 3	C2H2 zinc finger factors
20787	enriched	query	Srebf1	sterol regulatory element binding transcription factor 1	Basic helix-loop-helix factors (bHLH)
20788	enriched	query	Srebf2	sterol regulatory element binding factor 2	Basic helix-loop-helix factors (bHLH)
21423	enriched	query	Tcf3	transcription factor 3	Basic helix-loop-helix factors (bHLH)
21413	enriched	query	Tcf4	transcription factor 4	Basic helix-loop-helix factors (bHLH)
209446	enriched	query	Tfe3	transcription factor E3	Basic helix-loop-helix factors (bHLH)
21425	enriched	query	Tfeb	transcription factor EB	Basic helix-loop-helix factors (bHLH)
22059	enriched	query	Trp53	transformation related protein 53	p53 domain factors
93765	bridge	query	Ube2n	ubiquitin-conjugating enzyme E2N
22632	enriched	query	Yy1	YY1 transcription factor	C2H2 zinc finger factors
30046	bridge	query	Zfp292	zinc finger protein 292

## Sheet: esc_modules_genes_Nanog.txt
entrezgene	role	type	symbol	description	tfclass
26379	enriched	query	Esrra	estrogen related receptor, alpha	Nuclear receptors with C4 zinc fingers
26380	enriched	target	Esrrb	estrogen related receptor, beta	Nuclear receptors with C4 zinc fingers
15182	bridge	query	Hdac2	histone deacetylase 2
16600	enriched	target	Klf4	Kruppel-like factor 4 (gut)	C2H2 zinc finger factors
71950	bridge	target	Nanog	Nanog homeobox
11614	bridge	query	Nr0b1	nuclear receptor subfamily 0, group B, member 1
18999	enriched	target	Pou5f1	POU domain, class 5, transcription factor 1	Homeo domain factors
19357	bridge	query	Rad21	RAD21 homolog (S. pombe)
19712	bridge	query	Rest	RE1-silencing transcription factor	C2H2 zinc finger factors
99377	bridge	query	Sall4	sal-like 4 (Drosophila)
20466	bridge	query	Sin3a	transcriptional regulator, SIN3A (yeast)
20586	bridge	query	Smarca4	SWI/SNF related, matrix associated, actin dependent regulator of chromatin, subfamily a, member 4
20670	enriched	query	Sox15	SRY-box containing gene 15	High-mobility group (HMG) domain factors
20674	enriched	target	Sox2	SRY-box containing gene 2	High-mobility group (HMG) domain factors
20683	enriched	query	Sp1	trans-acting transcription factor 1	C2H2 zinc finger factors
20687	enriched	query	Sp3	trans-acting transcription factor 3	C2H2 zinc finger factors
21374	bridge	query	Tbp	TATA box binding protein	TATA-binding proteins

## Sheet: esc_modules_genes_Pou5f1.txt
entrezgene	role	type	symbol	description	tfclass
13018	enriched	target	Ctcf	CCCTC-binding factor	C2H2 zinc finger factors
26379	enriched	query	Esrra	estrogen related receptor, alpha	Nuclear receptors with C4 zinc fingers
26380	enriched	target	Esrrb	estrogen related receptor, beta	Nuclear receptors with C4 zinc fingers
14011	enriched	query	Etv6	ets variant gene 6 (TEL oncogene)	Tryptophan cluster factors
15182	bridge	query	Hdac2	histone deacetylase 2
18519	bridge	query	Kat2b	K(lysine) acetyltransferase 2B
16600	enriched	target	Klf4	Kruppel-like factor 4 (gut)	C2H2 zinc finger factors
71950	bridge	target	Nanog	Nanog homeobox
11614	bridge	query	Nr0b1	nuclear receptor subfamily 0, group B, member 1
268903	bridge	query	Nrip1	nuclear receptor interacting protein 1
20019	bridge	query	Polr1a	polymerase (RNA) I polypeptide A
18986	enriched	query	Pou2f1	POU domain, class 2, transcription factor 1	Homeo domain factors
18999	enriched	target	Pou5f1	POU domain, class 5, transcription factor 1	Homeo domain factors
19357	bridge	query	Rad21	RAD21 homolog (S. pombe)
19401	enriched	query	Rara	retinoic acid receptor, alpha	Nuclear receptors with C4 zinc fingers
19697	bridge	query	Rela	v-rel reticuloendotheliosis viral oncogene homolog A (avian)	Rel homology region (RHR) factors
99377	bridge	query	Sall4	sal-like 4 (Drosophila)
20466	bridge	query	Sin3a	transcriptional regulator, SIN3A (yeast)
20586	bridge	query	Smarca4	SWI/SNF related, matrix associated, actin dependent regulator of chromatin, subfamily a, member 4
20674	enriched	target	Sox2	SRY-box containing gene 2	High-mobility group (HMG) domain factors
20683	enriched	query	Sp1	trans-acting transcription factor 1	C2H2 zinc finger factors
20687	enriched	query	Sp3	trans-acting transcription factor 3	C2H2 zinc finger factors
20787	enriched	query	Srebf1	sterol regulatory element binding transcription factor 1	Basic helix-loop-helix factors (bHLH)
21374	bridge	query	Tbp	TATA box binding protein	TATA-binding proteins
209446	enriched	query	Tfe3	transcription factor E3	Basic helix-loop-helix factors (bHLH)
21425	enriched	query	Tfeb	transcription factor EB	Basic helix-loop-helix factors (bHLH)
140858	bridge	query	Wdr5	WD repeat domain 5
22632	enriched	query	Yy1	YY1 transcription factor	C2H2 zinc finger factors

## Sheet: esc_modules_genes_Smad1.txt
entrezgene	role	type	symbol	description	tfclass
93760	bridge	query	Arid1a	AT rich interactive domain 1A (SWI-like)
26379	enriched	query	Esrra	estrogen related receptor, alpha	Nuclear receptors with C4 zinc fingers
26380	enriched	target	Esrrb	estrogen related receptor, beta	Nuclear receptors with C4 zinc fingers
15182	bridge	query	Hdac2	histone deacetylase 2
18519	bridge	query	Kat2b	K(lysine) acetyltransferase 2B
16600	enriched	target	Klf4	Kruppel-like factor 4 (gut)	C2H2 zinc finger factors
71950	bridge	target	Nanog	Nanog homeobox
11614	bridge	query	Nr0b1	nuclear receptor subfamily 0, group B, member 1
268903	bridge	query	Nrip1	nuclear receptor interacting protein 1
18999	enriched	target	Pou5f1	POU domain, class 5, transcription factor 1	Homeo domain factors
19357	bridge	query	Rad21	RAD21 homolog (S. pombe)
19401	enriched	query	Rara	retinoic acid receptor, alpha	Nuclear receptors with C4 zinc fingers
99377	bridge	query	Sall4	sal-like 4 (Drosophila)
17125	bridge	target	Smad1	SMAD family member 1
20586	bridge	query	Smarca4	SWI/SNF related, matrix associated, actin dependent regulator of chromatin, subfamily a, member 4
20670	enriched	query	Sox15	SRY-box containing gene 15	High-mobility group (HMG) domain factors
20674	enriched	target	Sox2	SRY-box containing gene 2	High-mobility group (HMG) domain factors
20683	enriched	query	Sp1	trans-acting transcription factor 1	C2H2 zinc finger factors
20687	enriched	query	Sp3	trans-acting transcription factor 3	C2H2 zinc finger factors
21374	bridge	query	Tbp	TATA box binding protein	TATA-binding proteins
76007	bridge	query	Zmym2	zinc finger, MYM-type 2

## Sheet: esc_modules_genes_Sox2.txt
entrezgene	role	type	symbol	description	tfclass
26379	enriched	query	Esrra	estrogen related receptor, alpha	Nuclear receptors with C4 zinc fingers
26380	enriched	target	Esrrb	estrogen related receptor, beta	Nuclear receptors with C4 zinc fingers
15182	bridge	query	Hdac2	histone deacetylase 2
16600	enriched	target	Klf4	Kruppel-like factor 4 (gut)	C2H2 zinc finger factors
17701	enriched	query	Msx1	homeobox, msh-like 1	Homeo domain factors
71950	bridge	target	Nanog	Nanog homeobox
18986	enriched	query	Pou2f1	POU domain, class 2, transcription factor 1	Homeo domain factors
18999	enriched	target	Pou5f1	POU domain, class 5, transcription factor 1	Homeo domain factors
19357	bridge	query	Rad21	RAD21 homolog (S. pombe)
99377	bridge	query	Sall4	sal-like 4 (Drosophila)
20586	bridge	query	Smarca4	SWI/SNF related, matrix associated, actin dependent regulator of chromatin, subfamily a, member 4
20670	enriched	query	Sox15	SRY-box containing gene 15	High-mobility group (HMG) domain factors
20674	enriched	target	Sox2	SRY-box containing gene 2	High-mobility group (HMG) domain factors
21374	bridge	query	Tbp	TATA box binding protein	TATA-binding proteins

## Sheet: esc_modules_genes_Stat3.txt
entrezgene	role	type	symbol	description	tfclass
23808	bridge	query	Ash2l	ash2 (absent, small, or homeotic)-like (Drosophila)
12534	bridge	query	Cdk1	cyclin-dependent kinase 1
26379	enriched	query	Esrra	estrogen related receptor, alpha	Nuclear receptors with C4 zinc fingers
26380	enriched	target	Esrrb	estrogen related receptor, beta	Nuclear receptors with C4 zinc fingers
14011	enriched	query	Etv6	ets variant gene 6 (TEL oncogene)	Tryptophan cluster factors
15182	bridge	query	Hdac2	histone deacetylase 2
16476	enriched	query	Jun	Jun oncogene	Basic leucine zipper factors (bZIP)
18519	bridge	query	Kat2b	K(lysine) acetyltransferase 2B
50794	enriched	query	Klf13	Kruppel-like factor 13	C2H2 zinc finger factors
16600	enriched	target	Klf4	Kruppel-like factor 4 (gut)	C2H2 zinc finger factors
17134	enriched	query	Mafg	v-maf musculoaponeurotic fibrosarcoma oncogene family, protein G (avian)	Basic leucine zipper factors (bZIP)
17135	enriched	query	Mafk	v-maf musculoaponeurotic fibrosarcoma oncogene family, protein K (avian)	Basic leucine zipper factors (bZIP)
17187	enriched	query	Max	Max protein	Basic helix-loop-helix factors (bHLH)
381022	bridge	query	Mll2	myeloid/lymphoid or mixed-lineage leukemia 2
66830	bridge	query	Nacc1	nucleus accumbens associated 1, BEN and BTB (POZ) domain containing
71950	bridge	target	Nanog	Nanog homeobox
18024	enriched	query	Nfe2l2	nuclear factor, erythroid derived 2, like 2	Basic leucine zipper factors (bZIP)
11614	bridge	query	Nr0b1	nuclear receptor subfamily 0, group B, member 1
268903	bridge	query	Nrip1	nuclear receptor interacting protein 1
18999	enriched	target	Pou5f1	POU domain, class 5, transcription factor 1	Homeo domain factors
19045	bridge	query	Ppp1ca	protein phosphatase 1, catalytic subunit, alpha isoform
19046	bridge	query	Ppp1cb	protein phosphatase 1, catalytic subunit, beta isoform
19357	bridge	query	Rad21	RAD21 homolog (S. pombe)
19401	enriched	query	Rara	retinoic acid receptor, alpha	Nuclear receptors with C4 zinc fingers
19697	bridge	query	Rela	v-rel reticuloendotheliosis viral oncogene homolog A (avian)	Rel homology region (RHR) factors
51869	bridge	query	Rif1	Rap1 interacting factor 1 homolog (yeast)
20181	enriched	query	Rxra	retinoid X receptor alpha	Nuclear receptors with C4 zinc fingers
20182	enriched	query	Rxrb	retinoid X receptor beta	Nuclear receptors with C4 zinc fingers
99377	bridge	query	Sall4	sal-like 4 (Drosophila)
20466	bridge	query	Sin3a	transcriptional regulator, SIN3A (yeast)
20586	bridge	query	Smarca4	SWI/SNF related, matrix associated, actin dependent regulator of chromatin, subfamily a, member 4
20674	enriched	target	Sox2	SRY-box containing gene 2	High-mobility group (HMG) domain factors
20683	enriched	query	Sp1	trans-acting transcription factor 1	C2H2 zinc finger factors
20687	enriched	query	Sp3	trans-acting transcription factor 3	C2H2 zinc finger factors
20787	enriched	query	Srebf1	sterol regulatory element binding transcription factor 1	Basic helix-loop-helix factors (bHLH)
20848	enriched	target	Stat3	signal transducer and activator of transcription 3	STAT domain factors
21374	bridge	query	Tbp	TATA box binding protein	TATA-binding proteins
209446	enriched	query	Tfe3	transcription factor E3	Basic helix-loop-helix factors (bHLH)
21425	enriched	query	Tfeb	transcription factor EB	Basic helix-loop-helix factors (bHLH)
21815	bridge	query	Tgif1	TGFB-induced factor homeobox 1	Homeo domain factors
226442	enriched	query	Zfp281	zinc finger protein 281	C2H2 zinc finger factors

[truncated: 10 more sheets: esc_modules_genes_Tfcp2l1.txt, hsc_modules_genes_Erg.txt, hsc_modules_genes_Fli1.txt, hsc_modules_genes_Gata2.txt, hsc_modules_genes_Gfi1b.txt, hsc_modules_genes_Lmo2.txt, hsc_modules_genes_Meis1.txt, hsc_modules_genes_Runx1.txt, hsc_modules_genes_Sfpi1.txt, hsc_modules_genes_Tal1.txt]
