# Supplementary material for: Systematic identification of transcriptional regulatory modules from protein–protein interaction networks
Source: Nucleic Acids Res. 2013 Oct 16;42(1):e6. doi: 10.1093/nar/gkt913 (PMC3874207; doi:10.1093/nar/gkt913)
Supplement: Supplementary Data [file supp_gkt913_nar-01249-met-n-2013-File010.xls]

## Sheet: ESC combined TRM proteins
Supplementary Table 4. List of genes in the combined TRMs. List of the genes included in the combined TRMs for ESCs and HSCs. Annotations include the role (bridge or enriched), type (target or query), NCBI Entrez Gene id and associated symbol, description, TFClass classification, and a summary of the relevant literature associating the gene with either ESCs or HSCs.
entrezgene	role	type	symbol	description	tfclass	evidence
93760	bridge	query	Arid1a	AT rich interactive domain 1A (SWI-like)		Arid1a (Baf250a) is a component of the SWI/SNF chromatin remodelling complex with a central role in regulating the transcriptional networks of ES cells that control self-renewal, differentiation and cell lineage decisions. Chromatin remodelling mediated by Arid1a contributes to the proper expression of numerous genes involved in ES cell renewal (Sox2, Utf1 and Oct4). Its genetic deletion is embry…
11865	enriched	query	Arntl	aryl hydrocarbon receptor nuclear translocator-like	Basic helix-loop-helix factors (bHLH)	(None reported in ESCs).
23808	bridge	query	Ash2l	ash2 (absent, small, or homeotic)-like (Drosophila)		Ash2l is a key chromatin regulator in ESCs. Its knockdown increases the genomic levels of silenced chromatin and therefore Ash2l might is an important regulator for maintaining open chromatin in ESCs and is therefore involved closely with ESC identity (PMID: 23239880).
11911	enriched	query	Atf4	activating transcription factor 4	Basic leucine zipper factors (bZIP)	(None reported in ESCs).
12534	bridge	query	Cdk1	cyclin-dependent kinase 1		A phosphoproteome analysis of human ESCs during differentiation predicted Cdk1/2 to play central roles in controlling self-renewal and lineage specification (PMID: 19664995). Further evidence for the importance of Cdk1 in the self-renewal of mouse ESCs came from an RNAi study that showed that the knockdown of Cdk1 led to a loss of proliferation of ESCs, downregulated genes involved in self-renewa…
12753	enriched	query	Clock	circadian locomotor output cycles kaput	Basic helix-loop-helix factors (bHLH)	*(Not reported in ESCs, but Clock is known to be expressed in mouse HSCs (PMID: 15661403) as well as being involved in the differentiation of adult neural stem progenitor cells (PMID: 19121353).
13018	enriched	target	Ctcf	CCCTC-binding factor	C2H2 zinc finger factors	Target gene (PMID: 18555785). ESCs undergo extensive epigenetic reprogramming during differentiation, and in this context Oct4 was found to regulate X-chromosome inactivation by direct association with CTCF and Yy1, among other factors (PMID: 19536159). Complex patterns of CTCF and nucleosome positioning have been identified during lineage commitment of ESCs, neural progenitors and embryonic fibr…
13555	bridge	target	E2f1	E2F transcription factor 1	Fork head / winged helix factors	Target gene (PMID: 18555785)
328572	bridge	query	Ep300	E1A binding protein p300		p300 is a transcriptional coactivator and histone acetyltransferase with many pivotal roles in many processes, such as the differentiation of ESCs (but not their self-renewal) where it regulates the expression of Nanog (but not Oct4) during differentiation (PMID: 19150979). p300 has also been found to work together with Zfp521 to directly activate early neural genes in ESCs. In ESCs the neural fa…
26379	enriched	query	Esrra	estrogen related receptor, alpha	Nuclear receptors with C4 zinc fingers	(None reported in ESCs).
26380	enriched	target	Esrrb	estrogen related receptor, beta	Nuclear receptors with C4 zinc fingers	Target gene (PMID: 18555785)
14011	enriched	query	Etv6	ets variant gene 6 (TEL oncogene)	Tryptophan cluster factors	*(None reported for ESCs, but in blood cells Etv6 (an Ets family TF frequently rearranged in myeloid and lymphoid leukemias) has been shown to be essential for the establishment of hematopoiesis of all types in the BM).
15182	bridge	query	Hdac2	histone deacetylase 2		It was initially reported through genetic deletion studies that Hdac1, but not Hdac2, is essential for controlling ESC differentiation (PMID: 20404188). However, Sox2 and Hdac2 have recently been reported to interact through specific domains (PMID: 21103394), which suggests that the role of Hdac2 in ES cells might be more subtle than originally suspected.
15251	enriched	query	Hif1a	hypoxia inducible factor 1, alpha subunit	Basic helix-loop-helix factors (bHLH)	Hif1a (hypoxia-inducible factor 1) is a master TF of the adaptive response to hypoxia. The oxygen level to which ESCs are exposed is an important environmental parameter, and low oxygen levels are known to promote cultured ESCs to differentiate into cardiomyocites. This effect is known to be controlled by Hif1a as exogenous expression of Hif1a into mouse ESCs promotes cardiogenesis (PMID: 2011638…
59026	bridge	query	Huwe1	HECT, UBA and WWE domain containing 1		(None reported in ESCs).
15903	bridge	query	Id3	inhibitor of DNA binding 3		(None reported in ESCs).
15904	enriched	query	Id4	inhibitor of DNA binding 4	Basic helix-loop-helix factors (bHLH)	(None reported in ESCs).
16476	enriched	query	Jun	Jun oncogene	Basic leucine zipper factors (bZIP)	Jun (c-jun) is not required for the proliferation or self-renewal of ESCs, but plays a key role in the differentiation of ESCs (PMID: 20065035), but c-jun-/- mice die at mid- to late-gestation and exhibit impaired hepatogenesis, altered fetal liver erythropoiesis and generalised oedema (excessive accumulation of fluid around cells) (PMID: 8371760).
18519	bridge	query	Kat2b	K(lysine) acetyltransferase 2B		(None reported in ESCs).
81601	bridge	query	Kat5	K(lysine) acetyltransferase 5		Kat5 is a regulator of ESC identity by integrating signals from Nanog and H3K4me3 to regulate gene expression. Its involvement in ESCs was originally identified in an RNAi screen of chromatin proteins in ESCs (PMID: 18614019).
50794	enriched	query	Klf13	Kruppel-like factor 13	C2H2 zinc finger factors	(None reported in ESCs).
16600	enriched	target	Klf4	Kruppel-like factor 4 (gut)	C2H2 zinc finger factors	Target gene (PMID: 18555785)
76893	bridge	query	Lass2	LAG1 homolog, ceramide synthase 2		(None reported in ESCs).
17134	enriched	query	Mafg	v-maf musculoaponeurotic fibrosarcoma oncogene family, protein G (avian)	Basic leucine zipper factors (bZIP)	(None reported in ESCs).
17135	enriched	query	Mafk	v-maf musculoaponeurotic fibrosarcoma oncogene family, protein K (avian)	Basic leucine zipper factors (bZIP)	(None reported in ESCs).
17187	enriched	query	Max	Max protein	Basic helix-loop-helix factors (bHLH)	Max has long been known to interact with Myc (c-Myc) and Mycn (n-Myc), both of which are essential ESC factors (PMID: 2006410).
216154	bridge	query	Med16	mediator complex subunit 16		(None reported in ESCs).
381022	bridge	query	Mll2	myeloid/lymphoid or mixed-lineage leukemia 2		Mll2 (mixed-lineage leukemia 2) is an H3K4 methyltransferase essential for embryonic development. Mll2-/- ES cells are perfectly viable and pluripotent, but have proliferation defects due to enhanced apoptosis. Lack of Mll2 in ESCs produced mild to severe developmental delays along the ectodermal, mesodermal and endodermal lineages, although Mll2 itself does not appear to be required for ESC self…
17428	enriched	query	Mnt	max binding protein	Basic helix-loop-helix factors (bHLH)	(None reported in ESCs).
17701	enriched	query	Msx1	homeobox, msh-like 1	Homeo domain factors	Msx1 is a neuroectodermal marker and one of the genes, among many others, that are regulated by Oct4 both in ES and embryonal carcinoma (EC) cells. Therefore, Msx1 might be involved in maintaining self-renewal in both cell types (PMID: 20505756).
17869	enriched	target	Myc	myelocytomatosis oncogene		Target gene (PMID: 18555785)
18109	enriched	target	Mycn	v-myc myelocytomatosis viral related oncogene, neuroblastoma derived (avian)	Basic helix-loop-helix factors (bHLH)	Target gene (PMID: 18555785)
66830	bridge	query	Nacc1	nucleus accumbens associated 1, BEN and BTB (POZ) domain containing		Nacc1 and Nanog interact directly and synergistically promote ESC proliferation (but not pluripotency) via the Eras/phosphatidylinositol 3-kinase/Akt pathway (PMID: 19366700).
71950	bridge	target	Nanog	Nanog homeobox		Target gene (PMID: 18555785)
18024	enriched	query	Nfe2l2	nuclear factor, erythroid derived 2, like 2	Basic leucine zipper factors (bZIP)	(Nfe2l2 (Nrf2) has been reported to be dispensable for mouse development (PMID: 8943040)).
11614	bridge	query	Nr0b1	nuclear receptor subfamily 0, group B, member 1		Nr0b1 (Dax-1) is a member of the nuclear hormone receptor superfamily which has been found to interact with Oct3/4 through Oct3/4's POU-specific domain. The role of the complex is to abolish the DNA-binding ability of Oct3/4, and therefore Dax-1 works as a repressor. Dax-1 is an essential factor in the circuitry that regulates the maintenance of ESC pluripotency: Dax-1 knockdown leads to a loss o…
268903	bridge	query	Nrip1	nuclear receptor interacting protein 1		None reported in ESCs, but Nrip1 (Rip140) has been shown to be a transcriptinal target of E2f1 in MCF-7 breast cancer cells. Since E2f1 is an important ESC factor, this regulatory relationship might as well hold in ESCs.
57320	bridge	query	Park7	Parkinson disease (autosomal recessive, early onset) 7		(None reported in ESCs).
20019	bridge	query	Polr1a	polymerase (RNA) I polypeptide A		(None reported in ESCs).
18986	enriched	query	Pou2f1	POU domain, class 2, transcription factor 1	Homeo domain factors	(None reported in ESCs, but Pou2f1 (Oct1) has been reported to be required for the maintenance and differentiation of the trophoblast stem cell compartment during early post-implantation development (PMID: 20876643)).
18999	enriched	target	Pou5f1	POU domain, class 5, transcription factor 1	Homeo domain factors	Target gene (PMID: 18555785)
19045	bridge	query	Ppp1ca	protein phosphatase 1, catalytic subunit, alpha isoform		(None reported in ESCs).
19046	bridge	query	Ppp1cb	protein phosphatase 1, catalytic subunit, beta isoform		(None reported in ESCs).
19357	bridge	query	Rad21	RAD21 homolog (S. pombe)		Rad21 is a component os cohesin (the protein complex that regulates the separation of sister chromatids during mitosis and meiosis). Rad21 has been found to associate with pluripotency factors such as Oct4, Nanog, Sox2, Esrrb and Klf4. Upon ESC differentiation this association disappears, and then Rad21 instead co-localises with other genes involved in early differentiation. Rad21 thus links tran…
19401	enriched	query	Rara	retinoic acid receptor, alpha	Nuclear receptors with C4 zinc fingers	(None reported in ESCs).
19697	bridge	query	Rela	v-rel reticuloendotheliosis viral oncogene homolog A (avian)	Rel homology region (RHR) factors	PKA and cAMP stimulate proliferation of mouse embryonic stem cells by elevating GLUT1 expression mediated by the NF-κB and CREB/CBP signaling pathways. This serves to coordinate glucose uptake as well as proliferation in ESCs (PMID: 22658979 ).
19712	bridge	query	Rest	RE1-silencing transcription factor	C2H2 zinc finger factors	An initial claim that REST is required for maintaining ESC pluripotency was subsequently disqualified one year later (PMID: 19242418, PMID: 19242417). Today we know that REST promotes early differentiation of mouse ESCs but is not required for their maintenance (PMID: 20085738). In the absence of REST, ESCs lose coordination of pluripotency and neural induction, leading to a delay in the repressi…
51869	bridge	query	Rif1	Rap1 interacting factor 1 homolog (yeast)		Originally identified as a telomere-binding factor in yeast, Rif1 has been found to play an essential role in determining the replication timing domain structures in human cells by regulating higher-order chromatin during the S phase (PMID: 22850674, PMID: 22850673). In mouse, Rif1 is highly expressed in totipotent and pluripotent cells during early developmental stages, and in germ cells in adul…
56736	bridge	query	Rnf14	ring finger protein 14		(None reported in ESCs).
20181	enriched	query	Rxra	retinoid X receptor alpha	Nuclear receptors with C4 zinc fingers	(None reported in ESCs).
20182	enriched	query	Rxrb	retinoid X receptor beta	Nuclear receptors with C4 zinc fingers	(None reported in ESCs).
99377	bridge	query	Sall4	sal-like 4 (Drosophila)		Originally predicted to be a part of the core gene regulatory network of ESCs (PMID: 17940043), Sall4 was later shown experimentally to be an essential stemness factor. Sall4 promotes pluripotency and its depletion induces differentiation. It forms a crucial interconnected network with Oct4, Sox2 and Nanog (PMID: 18804426).
20466	bridge	query	Sin3a	transcriptional regulator, SIN3A (yeast)		Nanog and Oct4 associate with Sin3a, among other transcriptional repressor complexes, to control the expression of target genes (PMID: 18454139). It has recently been found that the Sin3a/HDAC co-repressor complex is essential for the genome integrity of ESCs and governs their unusual life cycle. Sin3a-/- ESCs drive a DNA damage response indicative of unresolved double-strand DNA breaks, with the…
17125	bridge	target	Smad1	SMAD family member 1		Target gene (PMID: 18555785)
20586	bridge	query	Smarca4	SWI/SNF related, matrix associated, actin dependent regulator of chromatin, subfamily a, member 4		Smarca4 (Brg1) is a member of the SWI/SNF chromatin remodelling complex required for the repression of Nanog and other self-renewal gene expression upon mouse ESC (mESC) differentiation (PMID: 19785031).
20670	enriched	query	Sox15	SRY-box containing gene 15	High-mobility group (HMG) domain factors	Sox15 shows highest expression in undifferentiated ESCs, and is repressed upon differentiation. Like Sox2, Sox15 also associates with Oct3/4 on specific sites that also harbor a Sox binding motif. Sox15-/- ESCs and mice appear normal, but the expression of Otx2, Ctgf, Ebaf and Hrc are deregulated. Therefore, Sox15 and Sox2 have different roles in the transcriptional control of mouse ESCs (PMID: 1…
20674	enriched	target	Sox2	SRY-box containing gene 2	High-mobility group (HMG) domain factors	Target gene (PMID: 18555785)
20683	enriched	query	Sp1	trans-acting transcription factor 1	C2H2 zinc finger factors	Sp1, Sp3 and c-Myc bind to the promoter region of mTert (a unit of telomerase) to activate its transcription. Telomerase is active in ESCs (PMID: 15511642).
20687	enriched	query	Sp3	trans-acting transcription factor 3	C2H2 zinc finger factors	Sp1, Sp3 and c-Myc bind to the promoter region of mTert (a unit of telomerase) to activate its transcription. Telomerase is active in ESCs (PMID: 15511642).
20787	enriched	query	Srebf1	sterol regulatory element binding transcription factor 1	Basic helix-loop-helix factors (bHLH)	(None reported in ESCs).
20788	enriched	query	Srebf2	sterol regulatory element binding factor 2	Basic helix-loop-helix factors (bHLH)	(None reported in ESCs).
20848	enriched	target	Stat3	signal transducer and activator of transcription 3	STAT domain factors	Target gene (PMID: 18555785)
21374	bridge	query	Tbp	TATA box binding protein	TATA-binding proteins	In ESCs Tbp has been shown to interact with Oct4 (PMID: 22083510) and Esrrb (PMID: 20362541). Previously Tbp was also shown to interact in ESCs with UTF1 (undifferentiated embryonic cell transcription factor 1) (PMID: 9524124). UTF1 is down regulated during differentiation.
21423	enriched	query	Tcf3	transcription factor 3	Basic helix-loop-helix factors (bHLH)	The Tcf3 repressor co-localises with Oct4, Sox2 and Nanog in ESCs and is downstream of Wnt signaling whose effect is to inhibit Tcf3. (PMID: 21685894). Tcf3-/- mutant ESCs continue to self-renew in the absence of Lif (PMID: 20006604).
21413	enriched	query	Tcf4	transcription factor 4	Basic helix-loop-helix factors (bHLH)	Expression of a dominant negative form of Tcf4 in ESCs which blocks canonical Wnt signaling showed that Wnt/beta-catenin signaling needs to be sequentially repressed and derepressed for maintaining pluripotency versus differentiation. Wnt/beta-catenin is necessary for ESC and epiblast differentiation, but at the same time it is also required to inhibit differentiation and maintain pluripotency (P…
21422	enriched	query	Tfcp2	transcription factor CP2	Grainyhead domain factors	Tfcp2 has been identified as a component of the Oct4 protein interaction network that regulates pluripotency in ES cells (PMID: 20362541).
81879	enriched	target	Tfcp2l1	transcription factor CP2-like 1	Grainyhead domain factors	Target gene (PMID: 18555785)
209446	enriched	query	Tfe3	transcription factor E3	Basic helix-loop-helix factors (bHLH)	Tfe3 is part of the machinery regulating the exit from pluripotency. Tfe3 is part of the pluripotency circuit through the transcriptional regulation of Esrrb, and exit from the pluripotent state is controlled by the intracellular redistribution of Tfe3 (Austin Smith's lab: Cell, Volume 153, Issue 2, 335-347, 11 April 2013).
21425	enriched	query	Tfeb	transcription factor EB	Basic helix-loop-helix factors (bHLH)	Tfeb is part of the Oct4 interaction network that regulates pluripotency (PMID: 20362542).
21815	bridge	query	Tgif1	TGFB-induced factor homeobox 1	Homeo domain factors	(None reported in ESCs).
22059	enriched	query	Trp53	transformation related protein 53	p53 domain factors	Trp53 (also called p53) is an oncogene that regulates both prodifferentiation and antidifferentiation programs in ESCs. P53 controls the expression of the Wnt signaling pathway by activating key genes directly, whose terminal effect is to inhibit the differentiation of ESCs (PMID: 20018659).
93765	bridge	query	Ube2n	ubiquitin-conjugating enzyme E2N		(None reported in ESCs).
140858	bridge	query	Wdr5	WD repeat domain 5		Wdr5, an effector of H3K4 methylation, is both an essential regulator of self-renewal in ESCs, and also indispensable for the generation of iPS cells. Wdr5 was found to interact with Oct4: together they cooperate in transcribing key self-renewal genes, thus linking the ESC core network and the ESC chromatin modifying network (PMID: 21477851). Moreover, the histone acetyltransferase MOF has been f…
22632	enriched	query	Yy1	YY1 transcription factor	C2H2 zinc finger factors	Yy1 is a master regulator of development, both in embryos and adult tissues. In association with the chromatin remodelling complex INO80 as well as some RNA helicases, Yy1 binds close to the TSS of highly expressed genes to promote their transcription. Yy1 is also an active component of the Myc transcription network that links ESC to cancer cells (PMID: 22210892). Moreover, ESCs undergo extensive…
226442	enriched	query	Zfp281	zinc finger protein 281	C2H2 zinc finger factors	In ESCs Zfp281 binds to Nanog and is essential for maintaining pluripotency (PMID: 18757296, PMID: 21915945).
30046	bridge	query	Zfp292	zinc finger protein 292		(None reported in ESCs).
76007	bridge	query	Zmym2	zinc finger, MYM-type 2

## Sheet: HSC combined TRM proteins
entrezgene	role	type	symbol	description	tfclass	evidence
13496	enriched	query	Arid3a	AT rich interactive domain 3A (BRIGHT-like)	ARID domain factors	Essential for both HSC and B lineage development. Arid3a-/- embryos die at midgestation from failed hematopoiesis (PMID: 21199920)
23808	bridge	query	Ash2l	ash2 (absent, small, or homeotic)-like (Drosophila)		None reported in HSC, but Ash2l is essential in ESCs for maintaining an open chromatin environment and pluripotency (PMID: 23239880).
11909	bridge	query	Atf2	activating transcription factor 2		(None reported in HSCs)
11910	bridge	query	Atf3	activating transcription factor 3		Atf3 promotes the proliferation of adult T-cell leukemia cells (PMID: 21414204), and also plays a crucial role in modulating hematopoiesis by being downstream of the PDGF-BB-PDGFR-b-beta signaling system which is known to activate the EPO promoter (erythropoiesis) (PMID: 22138754).
12023	enriched	query	Barx2	BarH-like homeobox 2	Homeo domain factors	(None reported in HSCs)
12234	bridge	query	Btrc	beta-transducin repeat containing protein		(None reported in HSCs)
12398	bridge	query	Cbfa2t3	core-binding factor, runt domain, alpha subunit 2, translocated to, 3 (human)		CBFA2T3 is involved in various chromosomal translocations leading to leukemias. These include the CBFA2T3-GLIS2 fusion in pediatric acute megakaryoblastic leukemia. The expression of CBFA2T3 in Drosophila and mouse increases the self-renewal capacity of hematopoietic progenitors (PMID: 23153540). The NFIA-CBFA2T3 fusion gene is involved in erythroid leukemia (PMID: 23032695).
12400	bridge	query	Cbfb	core binding factor beta		Cbfb is a non-DNA binding partner core factor for Runx1. Both Runx1 and Cbfb are essential for HSC formation (PMID: 22136929).
107932	bridge	query	Chd4	chromodomain helicase DNA binding protein 4		Chd4 (also known as Mi-2beta) is a chromatin remodeller of the SNF2/RAD54 helicase family and part of the Nucleosome Remodeling Deacetylase (NuRD) complex.Chd4 is essential for the maintenance and multilineage differentiation of HSCs (PMID: 18451107).
12912	enriched	query	Creb1	cAMP responsive element binding protein 1	Basic leucine zipper factors (bZIP)	Creb1 is a TF proto-oncogene essential for normal hematopoiesis, and its overexpression promotes myeloid leukemogenesis (PMID: 15837624) in cooperation with Sox4 (PMID: 22627767).
12914	bridge	query	Crebbp	CREB binding protein		Crebbp (CBP) and p300 work as co-activators of important TFs. Initially shown that mice homozygous for a mutant form of CBP had defects in primitive hematopoiesis and died between E9.5-E10.5 (PMID: 10216070). It was then shown that whereas CBP alone is essential for HSC self-renewal, p300 alone is essential for proper HSC differentiation. Thus, CBP and p300 have distinct but equally crucial roles…
13018	enriched	query	Ctcf	CCCTC-binding factor	C2H2 zinc finger factors	It has been shown that the rearrangement of the insulator binding protein CTCF is necessary for HSC lineage commitment towards the erythroid lineage in human cells (PMID: 19607874).
13709	enriched	query	Elf1	E74-like factor 1	Tryptophan cluster factors	Elf1 binds to the promoter of Lyl1 (a paralog of Tal1 (Scl) which is also required for HSC function) together with Gata2, Fli1, Erg and PU.1 to control its transcription (PMID: 17053063).
13712	enriched	query	Elk1	ELK1, member of ETS oncogene family	Tryptophan cluster factors	(None reported in HSCs)
328572	bridge	query	Ep300	E1A binding protein p300		Ep300 functions as a transcriptional coactivator of the Scl/Tal1 gene with a direct interaction with Scl/Tal1 as proven by co-IP (PMID: 10490830). Moreover, Ep300 has been shown to control the proliferation and differentiation of HSCs through a direct interaction with c-Myb (PMID: 15691758). In mice homozygous for point mutation in the Ep300 gene that disrupt the binding surface of EP300, the Ep3…
71991	bridge	query	Ercc8	excision repaiross-complementing rodent repair deficiency, complementation group 8		(None reported in HSCs)
23871	enriched	query	Ets1	E26 avian leukemia oncogene 1, 5' domain	Tryptophan cluster factors	Ets1 has a crucial role in the differentiation of all lymphoid lineages (B cell maturation/T cell activation and maturation/development of functional NK and NK T cells) (reviewed in PMID: 11175360). In zebrafish, the Ets1 ortholog (etv2 or etsrp) is essential for vascular endothelial development. etv2 also plays a critical role in the initiation of definitive hematopoiesis by controlling the expr…
14011	enriched	query	Etv6	ets variant gene 6 (TEL oncogene)	Tryptophan cluster factors	Etv6 is essential for adult HSC survival (PMID: 15371326) and is frequently involved in translocations in leukemias (PMID: 21492125).
14247	enriched	target	Fli1	Friend leukemia integration 1	Tryptophan cluster factors	Target gene (PMID: 20887958)
14281	enriched	query	Fos	FBJ osteosarcoma oncogene	Basic leucine zipper factors (bZIP)	The AP-1 heterodimer JunD/c-Fos has a critical role in Xenopus hematopoiesis (PMID: 22822070).
14460	enriched	query	Gata1	GATA binding protein 1	Other C4 zinc finger-type factors	GATA1 regulates a set of genes of crucial importance for the differentiation into the erythroid and megakaryocytic lineages. GATA1 mutations have been associated with multiple types of malignant hematopoiesis (PMID: 15659348).
14461	bridge	target	Gata2	GATA binding protein 2	Other C4 zinc finger-type factors	Target gene (PMID: 20887958)
14582	bridge	target	Gfi1b	growth factor independent 1B		Target gene (PMID: 20887958)
15182	bridge	query	Hdac2	histone deacetylase 2		HDAC1/HDAC2 are largely implicated in the regulation of hematopoietic gene expression mainly by being part of co-repressor complexes (PMID: 19412887). Moreover, CoREST, LSD1 and HDAC1/HDAC2 are recruited by Gfi1b to repress Gfi1b target genes in vivo and thus engage lineage-specific differentiation programs (PMID: 17707228).
15183	bridge	query	Hdac3	histone deacetylase 3		Hdac3 is a negative regulator of human umbilical cord blood HSC expansion as shown in knockdown experiments (PMID: 22455388).
208727	bridge	query	Hdac4	histone deacetylase 4		(None reported in HSCs)
15402	enriched	query	Hoxa5	homeobox A5	Homeo domain factors	Hoxa5 is an important regulator of hematopoietic lineage determination and maturation (PMID: 10233891).
15405	bridge	query	Hoxa9	homeobox A9	Homeo domain factors	Hoxa9 is required for normal HSC function. Hoxa9-/- mice have major defects in HSCs, and Hoxa9 overexpression expands the HSC pool (PMID: 16091451). Hoxa9 controls the expression of Creb1, which in turns controls the expression of Meis1 (PMID: 19620287).
15412	enriched	query	Hoxb4	homeobox B4	Homeo domain factors	Hoxb4 induces the in vivo expansion of HSCs via self-renewal (PMID: 17253940, PMID: 16637742, PMID: 15226173, PMID: 12748289, PMID: 11955445).
15413	enriched	query	Hoxb5	homeobox B5	Homeo domain factors	Harris et al showed that non-hematopoietic cells can be reprogrammed into hematopoietic cells (PMID: 21731684). The transfection of human mesenchymal stromal cells (MSC) or skin fibroblasts with Hoxb4, Hoxb5 and Hoxb2 genes lead to their transformation into HSCs. The transformed cells engrafted as hematopoietic cells in bone marrow of immunodeficient mice.
15414	enriched	query	Hoxb6	homeobox B6	Homeo domain factors	Hoxb6 is frequently overexpressed in human acute myeloid leukemia (AML). In vivo Hoxb6 overexpression expanded HSCs and myeloid precursors (resulting in AML), while inhibiting erythropoiesis and lymphopoiesis (PMID: 15522959).
15416	enriched	query	Hoxb8	homeobox B8	Homeo domain factors	(None reported in HSCs)
15902	bridge	query	Id2	inhibitor of DNA binding 2		Activation of beta-catenin in HSCs blocks differentiation by up-regulating Id2 (inhibitor of differentiation 2). Therefore, Id2 is essential for maintaining the pluripotent state of HSCs (PMID: 21890648).
16151	bridge	query	Ikbkg	inhibitor of kappaB kinase gamma		(None reported in HSCs)
16452	bridge	query	Jak2	Janus kinase 2		The JAK2V617F, which targets HSCs, is a general marker for polycythemia vera and other myeloproliferative disorders (reviewed in PMID: 19074061).
81703	enriched	query	Jdp2	Jun dimerization protein 2	Basic leucine zipper factors (bZIP)	Jdp2 has recently been ascribed a role in maintaining the undifferentiated state in haematopoietic progenitors, as well as being involved in the choice between lymphoid and myeloid differentiation (PMID: 20720541).
16476	enriched	query	Jun	Jun oncogene	Basic leucine zipper factors (bZIP)	(None reported in HSCs)
99982	bridge	query	Kdm1a	lysine (K)-specific demethylase 1A		Kdm1a (also known as Lsd1) was initially found to form a stable complex with Scl/Tal1 in erythroleukemia and T cell leukemia cells to negatively regulate the transcription of Scl/Tal1 target genes (PMID: 19497860). The Scl/Tal1-Lsd1 complex is controlled by PKA-mediated phosphorylation of Scl/Tal1, whose effect is to destabilise the complex, leading to the activation of Scl/Tal1 target genes (PMI…
50794	enriched	query	Klf13	Kruppel-like factor 13	C2H2 zinc finger factors	(None reported in HSCs)
16600	enriched	query	Klf4	Kruppel-like factor 4 (gut)	C2H2 zinc finger factors	Klf4 is a known inhibitor of HSC self-renewal. Investigations into the cell fate-determinant Llgl1 gene showed that its loss leads to an increase in HSC numbers with increased repopulation capacity, and that Llgl1 inactivation is associated with the transcriptional repression of Klf4 (PMID: 23277453).
76893	bridge	query	Lass2	LAG1 homolog, ceramide synthase 2		(None reported in HSCs)
16825	bridge	query	Ldb1	LIM domain binding 1		Ldb1 is an essential factor in early primitive hematopoietic development working upstream of hematopoietic/endothelial development (PMID: 23390196).
16909	bridge	target	Lmo2	LIM domain only 2		Target gene (PMID: 20887958)
17133	enriched	query	Maff	v-maf musculoaponeurotic fibrosarcoma oncogene family, protein F (avian)	Basic leucine zipper factors (bZIP)	(None reported in HSCs)
17134	enriched	query	Mafg	v-maf musculoaponeurotic fibrosarcoma oncogene family, protein G (avian)	Basic leucine zipper factors (bZIP)	Mafg is the small subunit of the Nfe2 TF, and its expression has both intrinsic and extrinsic effects on haematopoietic engraftment following bone marrow transplantation (PMID: 20813153).
17135	enriched	query	Mafk	v-maf musculoaponeurotic fibrosarcoma oncogene family, protein K (avian)	Basic leucine zipper factors (bZIP)	Mafk was early found to be expressed in HSCs and erythroid cells, suggesting an important regulatory role in hematopoiesis (PMID: 7706310). It was later found that a 3' enhancer with GATA consensus motifs regulates Mafk expression both in HSCs and in developing cardiac muscle cells, but by distinct factors. So, in HSCs Gata1 binds to this enhancer, whereas Gata4/6 bind to the same enhancer in car…
26413	bridge	query	Mapk1	mitogen-activated protein kinase 1		This gene is required for normal hematopoiesis (PMID: 23221339).
26419	bridge	query	Mapk8	mitogen-activated protein kinase 8		(None reported in HSCs)
17268	enriched	target	Meis1	Meis homeobox 1	Homeo domain factors	Target gene (PMID: 20887958)
17537	enriched	query	Meis3	Meis homeobox 3	Homeo domain factors	The enforced expression of Meis3 in bone marrow cells induces a fatal and invasive chronic myeloid leukemia (PMID: 18223676).
17283	bridge	query	Men1	multiple endocrine neoplasia 1		Menin is a well-known tumour suppressor essential for haematopoiesis, maybe through regulation of Hoxa9 expression (PMID: 19393316). In mature HSCs, Menin is also thought to regulate pathways critical for the adaptive response of HSCs to stress (PMID: 19228930).
72199	bridge	query	Mms19	MMS19 (MET18 S. cerevisiae)		(None reported in HSCs)
18432	bridge	query	Mybbp1a	MYB binding protein (P160) 1a		Mybbp1a was co-purified together with Prep1 and identified in a proteomics screen. Prep1 is a homeodomain TF that regulates haematopoiesis, angiogenesis and oculogenesis in interacting with Pbx and other proteins (PMID: 17623278). Mybbp1a is also part of the protein interaction network of ESCs (PMID: 17093407).
66830	bridge	query	Nacc1	nucleus accumbens associated 1, BEN and BTB (POZ) domain containing		(None reported in HSCs)
18022	enriched	query	Nfe2	nuclear factor, erythroid derived 2	Basic leucine zipper factors (bZIP)	Nfe2 is specifically expressed in hematopoietic progenitor cells and differentiated cells of the erythroid, megakaryocyte and mast cell lineages (PMID: 8469289, PMID: 8469283). Nfe2 is also over-expressed in most polycythemia vera patients, and the recapitulation of such expression levels in otherwise normal CD34+ cells leads to an expansion of the HSC and CMP pools (PMID: 23341442).
18024	enriched	query	Nfe2l2	nuclear factor, erythroid derived 2, like 2	Basic leucine zipper factors (bZIP)	Nrf2 is required for HSC survival and myeloid development (PMID: 22039262).
18181	enriched	query	Nrf1	nuclear respiratory factor 1	Uncharacterized	(None reported in HSCs)
18514	enriched	query	Pbx1	pre B cell leukemia homeobox 1	Homeo domain factors	The Pbx1 proto-oncogene regulates the self-renewal of long-term HSCs by maintaining their quiescence (PMID: 18462698). Moreover, Meis1 (an essential HSC TF) is known to form a heterodimer with Pbx1 to drive the expression of Hox genes, ultimately resulting in HSC self-renewal and leukemogenesis (PMID: 22665933). The expression of Meis1 and Pbx1 is in turn regulated by HoxB4. HoxB4 itself is known…
18516	bridge	query	Pbx3	pre B cell leukemia homeobox 3		Pbx3 (but not Pbx1 or Pbx2) is consistently co-expressed with Hoxa9 in various types of cytogenetically abnormal acute myeloid leukemia (CA-AML). It has been proven that Pbx3 is an essential cofactor of Hoxa9 in leukemogenesis, and shRNA-mediated depletion of Pbx3 significantly inhibits cell transformation (PMID: 23264595). In a normal physiological setting Hoxa9 is required for normal HSC functi…
80720	bridge	query	Pbx4	pre B cell leukemia homeobox 4		* (None reported in HSCs, but a role in HSC biology or leukemias would not be surprising given the functions of its paralogs)
18771	enriched	query	Pknox1	Pbx/knotted 1 homeobox	Homeo domain factors	Pknox1 is required for normal hematopoiesis throughout various development stages (PMID: 17904118).
18854	bridge	query	Pml	promyelocytic leukemia		A recently discovered pathway involving PML-PPARgamma-fatty acid oxidation is essential for the maintenance of HSCs and the control of HSC asymmetric cell division (and thus fate) (PMID: 22902876).
20019	bridge	query	Polr1a	polymerase (RNA) I polypeptide A		(None reported in HSCs)
18986	enriched	query	Pou2f1	POU domain, class 2, transcription factor 1	Homeo domain factors	Also known as Oct1, it has been shown to negatively regulate the expression of Gfi1b. The Oct1 binding site in the promoter of Gfi1b is mutated in patients with hematological malignancies (PMID: 20143233).
19646	bridge	query	Rbbp4	retinoblastoma binding protein 4		Rbbp4 has been found to be up-regulated in AML patients, which together with the dysregulation of other genes leads to cell cycle progression impairment (PMID: 14553942).
245688	bridge	query	Rbbp7	retinoblastoma binding protein 7		(None reported in HSCs)
104383	bridge	query	Rcor2	REST corepressor 2		Rcor2 (as well as Lsd1) are transcriptional co-repressors that associate with the HSC-essential repressors Gfi1/1b via the SNAG protein domain. The complex is then recruited to the majority of target gene promoters in vivo to mediate transcriptional repression and control hematopoietic differentiation (PMID: 17707228).
56736	bridge	query	Rnf14	ring finger protein 14		(None reported in HSCs)
12394	enriched	target	Runx1	runt related transcription factor 1	Runt domain factors	Target gene (PMID: 20887958)
12393	enriched	query	Runx2	runt related transcription factor 2	Runt domain factors	Runx2 is highly expressed in the HSC compartment, and its expression levels decrease during myeloid differentiation. An interesting observation is that the sustained expression of Runx2 prevents myeloid progenitor differentiation (PMID: 19179305), indicating its involvement in HSC pluripotency. Runx2 has also been found to induce acute myeloid leukemia (PMID: 19179305).
20375	enriched	target	Sfpi1	SFFV proviral integration 1	Tryptophan cluster factors	Target gene (PMID: 20887958)
20466	bridge	query	Sin3a	transcriptional regulator, SIN3A (yeast)		* (No specific role found in HSCs, but Sin3A is an essential gene for the genome integrity and viability of pluripotent cells. Sin3A-/- mice present unresolved DNA damage and acute p53-independent apoptosis in the E3.5-E4.5 epiblast (PMID: 22206758). Since Sin3A regulates the pluripotent stem cell cycle, it might as well work in HSCs.)
93759	bridge	query	Sirt1	sirtuin 1 (silent mating type information regulation 2, homolog) 1 (S. cerevisiae)		Sirt1 is a histone deacetylase essential for haematopoiesis in the embryo (PMID: 20966168), but probably dispensable for HSC function in adult mice (PMID: 22219225).
17126	bridge	query	Smad2	SMAD family member 2		In human HSCs the TGFbeta pathway is essential. Two complementary effector arms of the TGFbeta/Smad pathway control HSC fate: the Smad2/3-TIF1gamma (Transcriptional Intermediary Factor 1 gamma) controls the differentiation response, whereas the Smad2/3-Smad4 controls the antiproliferative reponse. Therefore, Smad2 and Smad3 are essential players in the TGFbeta response of human HSCs (PMID: 167511…
17127	bridge	query	Smad3	SMAD family member 3	SMAD/NF-1 DNA-binding domain factors	In human HSCs the TGFbeta pathway is essential. Two complementary effector arms of the TGFbeta/Smad pathway control HSC fate: the Smad2/3-TIF1gamma (Transcriptional Intermediary Factor 1 gamma) controls the differentiation response, whereas the Smad2/3-Smad4 controls the antiproliferative reponse. Therefore, Smad2 and Smad3 are essential players in the TGFbeta response of human HSCs (PMID: 167511…
20586	bridge	query	Smarca4	SWI/SNF related, matrix associated, actin dependent regulator of chromatin, subfamily a, member 4		Smarca4 (also known as Brg1) is a catalytic subunit of the SWI/SNF complex and it works as a ATPase. Brg1 plays a crucial role in early vascular development and in primitive erythropoiesis (PMID: 18094026). Brg1 has recently been found to co-localize with Runx1/Aml and INI1 at target gene promoters to regulate the hematopoietic-specific expression of target genes. These interactions correlate wit…
20587	bridge	query	Smarcb1	SWI/SNF related, matrix associated, actin dependent regulator of chromatin, subfamily b, member 1		RUNX1/AML1 is a TF essential for normal hematopoiesis, and is known to form multi-protein complexes with co-regulatory proteins, including the SWI/SNF chromatin remodelling complex to control hematopoietic-specific gene expression. Smarcb1 has been shown to bind in vivo to RUNX1 target gene promoters too (PMID: 20506188).
57376	bridge	query	Smarce1	SWI/SNF related, matrix associated, actin dependent regulator of chromatin, subfamily e, member 1		(None reported in HSCs)
20683	enriched	query	Sp1	trans-acting transcription factor 1	C2H2 zinc finger factors	Sp1 is crucial for the correct transcriptional regulation of CD34 by binding to its promoter. CD34 is a cell surface glycoprotein expressed in HSCs but not in differentiated cells (PMID: 10989198). Moreover, binding of Sp1 to the promoter of c-kit (a tyrosine kinase necessary for normal hematopoiesis and the onset of certain leukemias) is necessary for the maximal activity of c-kit (PMID: 9834219…
20687	enriched	query	Sp3	trans-acting transcription factor 3	C2H2 zinc finger factors	Sp3-/- mice have impaired defects in hematopoiesis during gestation and die around the time of birth, so the contribution of Sp3 to adult hematopoiesis has not been assessed. The absence of Sp3 results in cell autonomous hematopoietic defects affecting in particular the erythroid and myeloid lineages (PMID: 12676787).
20846	enriched	query	Stat1	signal transducer and activator of transcription 1	STAT domain factors	The activation of gp130-mediated STAT1/3 pathways is essential both for normal fetal and adult hematopoiesis in order to maintain the normal balance of hematopoietic progenitors (PMID: 12423677).
20848	enriched	query	Stat3	signal transducer and activator of transcription 3	STAT domain factors	The activation of gp130-mediated STAT1/3 pathways is essential both for normal fetal and adult hematopoiesis in order to maintain the normal balance of hematopoietic progenitors (PMID: 12423677). The overexpression of a dominant negative form of STAT3 selectively impairs HSC activity (PMID: 12101416). Moreover, gp130-dependent STAT3 must be maintained within certain bounds as otherwise STAT3 hype…
21349	enriched	target	Tal1	T cell acute lymphocytic leukemia 1	Basic helix-loop-helix factors (bHLH)	Target gene (PMID: 20887958)
21423	enriched	query	Tcf3	transcription factor 3	Basic helix-loop-helix factors (bHLH)	Tcf3 exerts a tight control on coupling HSC proliferation and energy metabolism (PMID: 21273306).
21413	enriched	query	Tcf4	transcription factor 4	Basic helix-loop-helix factors (bHLH)	Tcf4 is a key regulator of HSC function and its pre-mRNA processing is controlled by Crebbp (PMID: 21901164).
114606	bridge	query	Tle6	transducin-like enhancer of split 6, homolog of Drosophila E(spl)		(None reported in HSCs)
21908	bridge	query	Tlx1	T cell leukemia, homeobox 1	Homeo domain factors	Previously known as Hox11, Tlx1 is an oncogene in human T-cell acute lymphoblastic leukemia (T-ALL) as a result of chromosomal translocations. Tlx1 has been shown to inhibit differentiation and its constitutive expression promotes a non-hematopoietic phenotype in murine bone marrow and fetal liver cells. Therefore, Tlx1 can act broadly to impair hematopoiesis and divert differentiation (PMID: 175…
19720	bridge	query	Trim27	tripartite motif-containing 27		Emu-ret mice carrying an RFP-RET fusion gene under the transcriptional control of the immunoglobulin heavy chain enhancer develop B lineage leukemias/lymphomas (PMID: 9639527).
94093	bridge	query	Trim33	tripartite motif-containing 33		TRIM33 regulates HSCs and forms complexes with TAL1 and PU.1 to repress TAL1 and PU.1 target genes (PMID: 21474105).
56404	bridge	query	Trip4	thyroid hormone receptor interactor 4		(None reported in HSCs)
140858	bridge	query	Wdr5	WD repeat domain 5		Wdr5 is an adaptor protein essential for MLL (a histone methyltransferase). Together with MOZ (a histone acetyltransferase), MLL have crucial roles in hematopoietic cell fate decisions. The deregulation of MOZ or MLL leads to leukemogenesis (PMID: 20581860).
22632	enriched	query	Yy1	YY1 transcription factor	C2H2 zinc finger factors	Ying Yang 1 is a polycomb group TF (chromatin remodellers). Polycomb proteins have long been known to have roles in HSC renewal, and now YY1 over expression has been shown to have a negative effect on the accumulation of LT-HSCs and myeloid cells, and at the same time a negative effect on B cell development (PMID: 22292011).
66980	bridge	query	Zdhhc6	zinc finger, DHHC domain containing 6		(None reported in HSCs)
246196	bridge	query	Zfp277	zinc finger protein 277		(None reported in HSCs)
226442	enriched	query	Zfp281	zinc finger protein 281	C2H2 zinc finger factors	(*No specific role found in HSCs, but in ESCs Zfp281 binds to Nanog and is essential for maintaining pluripotency (PMID: 18757296, PMID: 21915945)).
30046	bridge	query	Zfp292	zinc finger protein 292		(None reported in HSCs)
